# Supplementary material for: Pharmacological TRPC6 inhibition improves survival and muscle function in mice with Duchenne muscular dystrophy
Source: JCI Insight. 2022 Oct 10;7(19):e158906. doi: 10.1172/jci.insight.158906 (PMC9675567; doi:10.1172/jci.insight.158906)
Supplement: Supplemental table 3 [file jciinsight-7-158906-s246.xlsx]

## Sheet: drug comparison
Drug comparison disease pathways
Categories	Diseases or Functions Annotation	p-value	Predicted Activation State	Activation z-score	Molecules	# Molecules
Lipid Metabolism,Small Molecule Biochemistry	Synthesis of lipid	1.76e-13	Decreased	-3.67	ACACA,ACAT2,ACLY,ACSL5,ACSS1,ADH1C,ADIPOR2,AGPAT2,ASPA,CEBPA,CRLS1,DBI,DGAT1,DHRS9,ELOVL6,FABP4,FASN,G6PD,GPAT4,GPC1,GPD1,GREM2,GRM1,GSTA3,HACD2,HSD11B1,IL15,KNG1,LARGE1,LSS,MLXIPL,NPNT,NRG4,PC,PDE3B,PDE5A,PGD,PNPLA3,PPARG,PTGIS,SLC1A3,SOST,STIM1,THRSP,TSPO,UCP1	46
Lipid Metabolism,Small Molecule Biochemistry	Fatty acid metabolism	1.82e-13	Decreased	-2.241	AACS,ACACA,ACLY,ACOT11,ACSL5,ACSS1,ADIPOR2,AEBP1,AQP8,DBI,DGAT1,ELOVL6,FABP4,FASN,G6PD,GPAT4,GPC1,HACD2,IL15,KNG1,LARGE1,LSS,mir-145,MLXIPL,NCEH1,NTRK2,PNPLA3,PPARG,PTGIS,RBP4,SLC1A3,SLC36A2,STIM1,THRSP,TSKU,TSPO,UCP1,UCP3	38
Lipid Metabolism,Molecular Transport,Small Molecule Biochemistry	Concentration of lipid	3.47e-13		-1.739	ACACA,ACAT2,ACLY,ACOT11,ACSS1,ADH1C,ADIPOR2,ADORA1,AEBP1,AGPAT2,AQP8,CEBPA,CIDEA,COL18A1,DBI,DGAT1,DIO2,DLK1,ELOVL6,FABP4,FASN,G6PD,GPAT4,GPD2,HOXA5,HSD11B1,HSD17B12,Irs3,KLB,KNG1,mir-145,MLXIPL,MRAP,NCEH1,NTRK2,PDE3B,PNPLA3,PPARG,PTGIS,RBP4,SOST,THRSP,TSHR,TSPYL5,UCP1,UCP3	46
Metabolic Disease,Organismal Injury and Abnormalities	Glucose metabolism disorder	2.12e-11		1.861	AACS,ACACA,ACAT2,ACSS1,ACTA2,ADCY3,ADIPOR2,ADORA1,AEBP1,AGPAT2,AOC3,ATP10A,BDH1,CA13,CACNA1S,CD1D,CEBPA,CIDEA,COL18A1,COL23A1,COL7A1,DGAT1,ELOVL6,EYA2,FABP4,Fam13a,FASN,Fcor,G6PD,GPC3,GPD1,GPD2,HACD2,HLA-A,HOXA3,HSD11B1,HSPA1A/HSPA1B,HTR1B,IL15,Irs3,ITIH4,ITPR2,MGST1,mir-145,MLXIPL,MPZL2,MYH11,NNMT,NRG4,NTRK2,PDE3B,PDE5A,PPARG,PRUNE2,PTGIS,RAMP1,RBP4,TRARG1,TSPAN2,TSPO,UCP3,VWA7	62
Lipid Metabolism,Molecular Transport,Small Molecule Biochemistry	Quantity of steroid	8.11e-09		-0.833	ACAT2,ACOT11,ADIPOR2,AEBP1,AGPAT2,AQP8,CEBPA,DBI,DGAT1,DLK1,FABP4,FASN,GPD2,HOXA5,HSD11B1,KLB,KNG1,mir-145,MLXIPL,MRAP,NCEH1,NTRK2,PPARG,SOST,TSHR,TSPYL5,UCP1	27
Carbohydrate Metabolism	Quantity of carbohydrate	1.24e-08		-1.102	ACACA,ACOT11,ADIPOR2,AGPAT2,CEBPA,CIDEA,DGAT1,DHTKD1,FABP4,FASN,G6PD,GPAT4,GPD2,HSD11B1,HTR1B,Irs3,ITPR2,KLB,KNG1,MLXIPL,MRAP,NCEH1,PDE3B,PPARG,SOST,THRSP,TSHR,UCP1,UCP3	29
Cancer,Organismal Injury and Abnormalities	Nonhematologic malignant neoplasm	1.79e-08		-0.72	AACS,ACAT2,ACLY,ACOT11,ACSL5,ACSS1,ACTA2,ACTG2,ADAM12,ADCY3,ADH1C,ADIPOR2,ADORA1,AEBP1,AGPAT2,AIFM2,ALDH1L1,ALPK2,AMPD2,AOC3,AQP8,ARHGEF19,ARL4A,ASPA,ASPG,ATL3,ATP10A,BDH1,BMPR1B,C10orf90,C11orf54,C11orf87,C16orf74,C16orf96,C1RL,C20orf27,CA13,CACNA1S,CCN3,CD164L2,CD1D,CDKL1,CEBPA,CGN,CIB2,CIDEA,CNN1,CNTN5,COL18A1,COL23A1,COL7A1,COX6A1,CRLS1,CSAD,DAPK2,DBI,DGAT1,DHRS9,DHTKD1,DIO2,DLK1,DUSP4,ELN,EL…	224
Cancer,Organismal Injury and Abnormalities	Non-melanoma solid tumor	3.72e-08		-1.077	AACS,ACAT2,ACLY,ACOT11,ACSL5,ACSS1,ACTA2,ACTG2,ADAM12,ADCY3,ADH1C,ADIPOR2,ADORA1,AEBP1,AGPAT2,AIFM2,ALDH1L1,ALPK2,AMPD2,AOC3,AQP8,ARHGEF19,ARL4A,ASPA,ASPG,ATL3,ATP10A,BDH1,BMPR1B,C10orf90,C11orf54,C11orf87,C16orf74,C16orf96,C1RL,C20orf27,CA13,CACNA1S,CCN3,CD164L2,CD1D,CDKL1,CEBPA,CGN,CIB2,CIDEA,CNN1,CNTN5,COL18A1,COL23A1,COL7A1,COX6A1,CRLS1,CSAD,DAPK2,DBI,DGAT1,DHRS9,DHTKD1,DIO2,DLK1,DUSP4,ELN,EL…	223
Endocrine System Disorders,Gastrointestinal Disease,Metabolic Disease,Organismal Injury and Abnormalities	Diabetes mellitus	4.71e-08		1.179	AACS,ACACA,ACTA2,ADCY3,ADIPOR2,ADORA1,AEBP1,AGPAT2,AOC3,ATP10A,BDH1,CA13,CACNA1S,CD1D,CIDEA,COL18A1,COL23A1,COL7A1,EYA2,FABP4,FASN,GPD2,HACD2,HLA-A,HOXA3,HSD11B1,HSPA1A/HSPA1B,HTR1B,IL15,ITIH4,MGST1,mir-145,MLXIPL,MPZL2,MYH11,NNMT,NTRK2,PDE3B,PDE5A,PPARG,PRUNE2,PTGIS,RAMP1,RBP4,TSPAN2,TSPO,UCP3,VWA7	48
Cardiovascular Disease	Occlusion of blood vessel	5.85e-08		-1.002	ACAT2,ACLY,ACTA2,ADORA1,BMPR1B,CA13,CACNA1S,CCN3,CD1D,CNTN5,COL18A1,DLK1,ELN,FABP4,ITGA8,LOX,mir-145,MLXIPL,NCEH1,NNMT,PDE3B,PDE5A,PPARG,RASL12,TKT,TSHR,UCP1	27
Cardiovascular Disease,Organismal Injury and Abnormalities	Vaso-occlusion	7.35e-08		-1.002	ACAT2,ACLY,ACTA2,ADORA1,BMPR1B,CA13,CACNA1S,CCN3,CD1D,CNTN5,COL18A1,DLK1,ELN,FABP4,ITGA8,LOX,mir-145,MLXIPL,NCEH1,NNMT,PDE3B,PDE5A,PPARG,RASL12,TKT,TSHR,UCP1	27
Cancer,Organismal Injury and Abnormalities	Formation of solid tumor	9.43e-08		-0.135	ACLY,ACOT11,ACSL5,ACSS1,ACTA2,ACTG2,ADAM12,ADCY3,ADH1C,ADIPOR2,ADORA1,AEBP1,AGPAT2,ALDH1L1,ALPK2,AMPD2,AOC3,AQP8,ARHGEF19,ARL4A,ASPA,ASPG,ATL3,ATP10A,BDH1,BMPR1B,C10orf90,C11orf54,C11orf87,C16orf96,C1RL,C20orf27,CACNA1S,CD164L2,CD1D,CDKL1,CEBPA,CGN,CIB2,CIDEA,CNN1,CNTN5,COL18A1,COL23A1,COL7A1,CSAD,DAPK2,DBI,DGAT1,DHTKD1,DIO2,DLK1,DUSP4,ENO1,EPS8L2,ESRRB,EYA2,FABP4,FASN,FGFBP1,FHDC1,FLNA,FN3K,G6PD…	200
Carbohydrate Metabolism	Quantity of monosaccharide	1.28e-07		-0.339	ACOT11,ADIPOR2,AGPAT2,CEBPA,CIDEA,DGAT1,DHTKD1,FABP4,G6PD,HSD11B1,HTR1B,Irs3,ITPR2,KLB,MLXIPL,NCEH1,PDE3B,PPARG,SOST,UCP1,UCP3	21
Cancer,Organismal Injury and Abnormalities	Intraabdominal organ tumor	1.37e-07		-0.174	AACS,ACAT2,ACLY,ACOT11,ACSL5,ACSS1,ACTA2,ACTG2,ADAM12,ADCY3,ADIPOR2,ADORA1,AEBP1,AGPAT2,AIFM2,ALDH1L1,ALPK2,AMPD2,AOC3,AQP8,ARHGEF19,ARL4A,ASPA,ASPG,ATL3,ATP10A,BDH1,BMPR1B,C10orf90,C11orf54,C11orf87,C16orf96,C1RL,C20orf27,CA13,CACNA1S,CCN3,CD164L2,CD1D,CDKL1,CEBPA,CGN,CIB2,CIDEA,CNN1,CNTN5,COL18A1,COL23A1,COL7A1,COX6A1,DAPK2,DBI,DGAT1,DHRS9,DHTKD1,DIO2,DLK1,DUSP4,ELN,ENO1,EPS8L2,ESRRB,EYA2,FABP4…	211
Cancer,Organismal Injury and Abnormalities	Abdominal neoplasm	2e-07		-0.035	AACS,ACAT2,ACLY,ACOT11,ACSL5,ACSS1,ACTA2,ACTG2,ADAM12,ADCY3,ADH1C,ADIPOR2,ADORA1,AEBP1,AGPAT2,AIFM2,ALDH1L1,ALPK2,AMPD2,AOC3,AQP8,ARHGEF19,ARL4A,ASPA,ASPG,ATL3,ATP10A,BDH1,BMPR1B,C10orf90,C11orf54,C11orf87,C16orf96,C1RL,C20orf27,CA13,CACNA1S,CCN3,CD164L2,CD1D,CDKL1,CEBPA,CGN,CIB2,CIDEA,CNN1,CNTN5,COL18A1,COL23A1,COL7A1,COX6A1,DAPK2,DBI,DGAT1,DHRS9,DHTKD1,DIO2,DLK1,DUSP4,ELN,ENO1,EPS8L2,ESRRB,EYA2…	213
Cancer,Organismal Injury and Abnormalities	Carcinoma	3.03e-07		-0.743	AACS,ACAT2,ACLY,ACOT11,ACSL5,ACSS1,ACTA2,ACTG2,ADAM12,ADCY3,ADH1C,ADIPOR2,ADORA1,AEBP1,AGPAT2,AIFM2,ALDH1L1,ALPK2,AMPD2,AOC3,AQP8,ARHGEF19,ARL4A,ASPA,ASPG,ATL3,ATP10A,BDH1,BMPR1B,C10orf90,C11orf54,C11orf87,C16orf74,C16orf96,C1RL,C20orf27,CA13,CACNA1S,CCN3,CD164L2,CD1D,CDKL1,CEBPA,CGN,CIB2,CIDEA,CNN1,CNTN5,COL18A1,COL23A1,COL7A1,COX6A1,CRLS1,CSAD,DAPK2,DBI,DGAT1,DHRS9,DHTKD1,DIO2,DLK1,DUSP4,ELN,EL…	219
Cancer,Organismal Injury and Abnormalities	Head and neck cancer	3.49e-07			AACS,ACAT2,ACLY,ACOT11,ACSL5,ACSS1,ACTA2,ACTG2,ADAM12,ADCY3,ADIPOR2,ADORA1,AEBP1,AGPAT2,AIFM2,ALDH1L1,ALPK2,AMPD2,AOC3,AQP8,ARHGEF19,ARL4A,ASPA,ASPG,ATL3,ATP10A,BDH1,BMPR1B,C11orf54,C11orf87,C16orf74,C16orf96,C1RL,C20orf27,CACNA1S,CCN3,CD164L2,CD1D,CDKL1,CEBPA,CGN,CIDEA,CNN1,CNTN5,COL18A1,COL23A1,COL7A1,CRLS1,CSAD,DAPK2,DGAT1,DHTKD1,DIO2,DUSP4,ELN,ENO1,EPS8L2,ESRRB,EYA2,FABP4,FASN,FHDC1,FLNA,FN3K…	192
Cancer,Organismal Injury and Abnormalities	Neck neoplasm	4.71e-07			AACS,ACAT2,ACLY,ACOT11,ACSL5,ACSS1,ACTA2,ACTG2,ADAM12,ADCY3,ADIPOR2,ADORA1,AEBP1,AGPAT2,AIFM2,ALDH1L1,ALPK2,AMPD2,AOC3,AQP8,ARHGEF19,ARL4A,ASPA,ASPG,ATL3,ATP10A,BDH1,C11orf54,C11orf87,C16orf74,C16orf96,C1RL,C20orf27,CACNA1S,CCN3,CD164L2,CD1D,CDKL1,CEBPA,CGN,CIDEA,CNN1,CNTN5,COL18A1,COL23A1,COL7A1,CRLS1,CSAD,DAPK2,DHTKD1,DIO2,DUSP4,ELN,ENO1,EPS8L2,ESRRB,EYA2,FABP4,FASN,FHDC1,FLNA,FN3K,G6PD,GADD45A…	181
Cancer,Organismal Injury and Abnormalities	Cancer of secretory structure	4.77e-07			AACS,ACAT2,ACLY,ACOT11,ACSL5,ACSS1,ACTA2,ACTG2,ADAM12,ADCY3,ADIPOR2,AEBP1,AGPAT2,AIFM2,ALDH1L1,ALPK2,AMPD2,AOC3,AQP8,ARHGEF19,ARL4A,ASPA,ASPG,ATL3,ATP10A,BDH1,BMPR1B,C10orf90,C11orf54,C11orf87,C16orf74,C16orf96,C20orf27,CACNA1S,CCN3,CD164L2,CD1D,CDKL1,CEBPA,CGN,CIB2,CIDEA,CNN1,CNTN5,COL18A1,COL23A1,COL7A1,CRLS1,CSAD,DAPK2,DHRS9,DHTKD1,DIO2,DUSP4,ELN,ENO1,EPS8L2,ESRRB,EYA2,FABP4,FASN,FHDC1,FLNA,FN…	193
Skeletal and Muscular System Development and Function	Muscle contraction	5.38e-07		-1.299	ACTA2,ACTG2,ADORA1,CACNA1S,CNN1,DIO2,KNG1,LMOD1,MYH11,MYL6,MYL9,MYLK,NPNT,NTRK2,PDE5A,Tpm2	16
Cancer,Organismal Injury and Abnormalities	Abdominal cancer	7.13e-07		0.05	AACS,ACAT2,ACLY,ACOT11,ACSL5,ACSS1,ACTA2,ACTG2,ADAM12,ADCY3,ADH1C,ADIPOR2,ADORA1,AEBP1,AGPAT2,AIFM2,ALDH1L1,ALPK2,AMPD2,AOC3,AQP8,ARHGEF19,ARL4A,ASPA,ASPG,ATL3,ATP10A,BDH1,BMPR1B,C10orf90,C11orf54,C11orf87,C16orf96,C1RL,C20orf27,CA13,CACNA1S,CCN3,CD164L2,CD1D,CDKL1,CEBPA,CGN,CIB2,CIDEA,CNN1,CNTN5,COL18A1,COL23A1,COL7A1,COX6A1,DAPK2,DBI,DGAT1,DHRS9,DHTKD1,DIO2,DLK1,DUSP4,ELN,ENO1,EPS8L2,ESRRB,EYA2…	210
Cancer,Organismal Injury and Abnormalities	Extracranial solid tumor	7.96e-07		-1.353	AACS,ACAT2,ACLY,ACOT11,ACSL5,ACSS1,ACTA2,ACTG2,ADAM12,ADCY3,ADH1C,ADIPOR2,ADORA1,AEBP1,AGPAT2,AIFM2,ALDH1L1,ALPK2,AMPD2,AOC3,AQP8,ARHGEF19,ARL4A,ASPA,ASPG,ATL3,ATP10A,BDH1,BMPR1B,C10orf90,C11orf54,C11orf87,C16orf74,C16orf96,C1RL,C20orf27,CA13,CACNA1S,CCN3,CD164L2,CD1D,CDKL1,CEBPA,CGN,CIB2,CIDEA,CNN1,CNTN5,COL18A1,COL23A1,COL7A1,COX6A1,CRLS1,CSAD,DAPK2,DBI,DGAT1,DHRS9,DHTKD1,DIO2,DLK1,DUSP4,ELN,EL…	223
Cancer,Organismal Injury and Abnormalities,Reproductive System Disease	Uterine serous papillary cancer	8.77e-07			ACTG2,AOC3,CNN1,GALE,GDF10,KCNMB1,LMOD1,MFAP4,MYH11,MYLK,PRUNE2,PTGIS,RAMP1,TGFB1I1	14
Cardiovascular Disease,Hereditary Disorder,Organismal Injury and Abnormalities	Familial cardiovascular disease	9.1e-07			ACLY,ACTA2,BMPR1B,CACNA1S,ELN,FLNA,GPC3,GPD1,HOXA3,LOX,MLXIPL,MYH11,MYLK,NNMT,NTRK2,PDE3B,PDE5A,PPARG,PRDM6,PTGIS,PYGL,S100B,TKT,TSPO	24
Molecular Transport	Transport of molecule	9.76e-07	Decreased	-2.132	ACACA,ACAT2,ACLY,ACSL5,ADIPOR2,ADORA1,AEBP1,AOC3,AQP8,ATP10A,CA13,CACNA1S,CIDEA,DGAT1,DIO2,FABP4,FLNA,GPC3,GRK3,GRM1,HLA-A,HSD11B1,HTR1B,IL15,ITPR2,KCNJ15,KCNMB1,KNG1,LSS,LTBP2,mir-145,NCEH1,NTRK2,PPARG,PPP1R1A,RAB34,RAMP1,RAPGEF4,RBP4,S100B,SFXN1,SH2B2,SLC1A3,SLC1A5,SLC24A3,SLC36A2,SLC6A9,STIM1,TSHR,TSKU,TSPO,UCP1,UCP3	53
Cancer,Endocrine System Disorders,Organismal Injury and Abnormalities	Thyroid carcinoma	9.92e-07			AACS,ACAT2,ACLY,ACOT11,ACSL5,ACSS1,ACTA2,ACTG2,ADAM12,ADCY3,ADIPOR2,AEBP1,AGPAT2,AIFM2,ALDH1L1,ALPK2,AMPD2,AOC3,AQP8,ARHGEF19,ARL4A,ASPA,ASPG,ATL3,ATP10A,BDH1,C11orf54,C11orf87,C16orf74,C16orf96,C20orf27,CACNA1S,CCN3,CD164L2,CD1D,CDKL1,CEBPA,CGN,CIDEA,CNN1,CNTN5,COL18A1,COL23A1,COL7A1,CRLS1,CSAD,DAPK2,DHTKD1,DIO2,DUSP4,ELN,ENO1,EPS8L2,ESRRB,EYA2,FABP4,FASN,FHDC1,FLNA,FN3K,G6PD,GADD45A,GPAT4,GPC1,…	178
Neurological Disease,Organismal Injury and Abnormalities	Progressive encephalopathy	1.05e-06			ACLY,ACTA2,ADAM12,ADH1C,ADORA1,ALDH1L1,CDKL1,CEBPA,CNN1,DBI,ELN,FASN,FHDC1,GADD45A,HSD11B1,HSPA1A/HSPA1B,HTR1B,IGKC,ITPR2,KNG1,LMOD1,LSS,mir-145,MYH11,NNMT,NTRK2,NTRK3,OPTN,PDE3B,PDE5A,PPARG,PPP1R1A,PTPRZ1,S100B,SLC1A3,TAGLN,TSPO	37
Cancer,Organismal Injury and Abnormalities	Head and neck tumor	1.11e-06			AACS,ACAT2,ACLY,ACOT11,ACSL5,ACSS1,ACTA2,ACTG2,ADAM12,ADCY3,ADIPOR2,ADORA1,AEBP1,AGPAT2,AIFM2,ALDH1L1,ALPK2,AMPD2,AOC3,AQP8,ARHGEF19,ARL4A,ASPA,ASPG,ATL3,ATP10A,BDH1,BMPR1B,C10orf90,C11orf54,C11orf87,C16orf74,C16orf96,C1RL,C20orf27,CACNA1S,CCN3,CD164L2,CD1D,CDKL1,CEBPA,CGN,CIDEA,CNN1,CNTN5,COL18A1,COL23A1,COL7A1,CRLS1,CSAD,DAPK2,DGAT1,DHTKD1,DIO2,DUSP4,ELN,ENO1,EPS8L2,ESRRB,EYA2,FABP4,FASN,FHDC1,…	200
Cancer,Organismal Injury and Abnormalities	Incidence of tumor	1.28e-06		-0.419	ACLY,ACOT11,ACSS1,ACTA2,ACTG2,ADAM12,ADCY3,ADH1C,ADIPOR2,ADORA1,AEBP1,AGPAT2,ALDH1L1,ALPK2,AMPD2,AOC3,AQP8,ARHGEF19,ARL4A,ASPA,ASPG,ATL3,ATP10A,BDH1,BMPR1B,C10orf90,C11orf54,C11orf87,C16orf96,C1RL,C20orf27,CACNA1S,CD1D,CDKL1,CEBPA,CGN,CIB2,CIDEA,CNN1,CNTN5,COL18A1,COL23A1,COL7A1,DAPK2,DBI,DHTKD1,DIO2,DLK1,DUSP4,ENO1,ESRRB,EYA2,FABP4,FASN,FGFBP1,FHDC1,FLNA,G6PD,GADD45A,GALE,GDF10,GPC1,GPD1,GPD2,GP…	180
Cancer,Organismal Injury and Abnormalities	Abdominal carcinoma	1.29e-06		-0.038	AACS,ACAT2,ACLY,ACOT11,ACSS1,ACTA2,ACTG2,ADAM12,ADCY3,ADH1C,ADIPOR2,ADORA1,AEBP1,AGPAT2,AIFM2,ALDH1L1,ALPK2,AMPD2,AOC3,AQP8,ARHGEF19,ARL4A,ASPA,ASPG,ATL3,ATP10A,BDH1,BMPR1B,C10orf90,C11orf54,C11orf87,C16orf96,C1RL,C20orf27,CA13,CACNA1S,CCN3,CD164L2,CD1D,CDKL1,CEBPA,CGN,CIB2,CIDEA,CNN1,CNTN5,COL18A1,COL23A1,COL7A1,COX6A1,DAPK2,DBI,DGAT1,DHRS9,DHTKD1,DIO2,DLK1,DUSP4,ELN,ENO1,EPS8L2,ESRRB,EYA2,FABP4…	205
Cancer,Organismal Injury and Abnormalities	Head and neck carcinoma	1.44e-06			AACS,ACAT2,ACLY,ACOT11,ACSL5,ACSS1,ACTA2,ACTG2,ADAM12,ADCY3,ADIPOR2,ADORA1,AEBP1,AGPAT2,AIFM2,ALDH1L1,ALPK2,AMPD2,AOC3,AQP8,ARHGEF19,ARL4A,ASPA,ASPG,ATL3,ATP10A,BDH1,BMPR1B,C11orf54,C11orf87,C16orf74,C16orf96,C1RL,C20orf27,CACNA1S,CCN3,CD164L2,CD1D,CDKL1,CEBPA,CGN,CIDEA,CNN1,CNTN5,COL18A1,COL23A1,COL7A1,CRLS1,CSAD,DAPK2,DHTKD1,DIO2,DUSP4,ELN,ENO1,EPS8L2,ESRRB,EYA2,FABP4,FASN,FHDC1,FLNA,FN3K,G6PD,…	185
Cancer,Gastrointestinal Disease,Organismal Injury and Abnormalities	Large intestine carcinoma	1.71e-06			AACS,ACLY,ACOT11,ACSS1,ACTA2,ACTG2,ADAM12,ADCY3,ADIPOR2,ADORA1,AEBP1,AGPAT2,ALDH1L1,ALPK2,AMPD2,AOC3,AQP8,ASPG,ATL3,ATP10A,BDH1,C10orf90,C11orf54,C11orf87,C16orf96,C1RL,C20orf27,CACNA1S,CCN3,CD164L2,CD1D,CDKL1,CEBPA,CGN,CIB2,CIDEA,CNTN5,COL18A1,COL23A1,COL7A1,DAPK2,DBI,DGAT1,DHRS9,DHTKD1,DIO2,DLK1,DUSP4,ELN,EPS8L2,ESRRB,EYA2,FABP4,FASN,FGFBP1,FHDC1,FLNA,FN3K,G6PD,GPC1,GPC3,GPD1,GPD2,GPR135,GREM2,…	174
Cancer,Gastrointestinal Disease,Organismal Injury and Abnormalities	Large intestine adenocarcinoma	1.74e-06			AACS,ACLY,ACOT11,ACSS1,ACTA2,ACTG2,ADAM12,ADCY3,ADIPOR2,ADORA1,AEBP1,AGPAT2,ALDH1L1,ALPK2,AMPD2,AOC3,AQP8,ASPG,ATL3,ATP10A,BDH1,C10orf90,C11orf54,C11orf87,C16orf96,C1RL,C20orf27,CACNA1S,CCN3,CD164L2,CD1D,CDKL1,CEBPA,CGN,CIB2,CIDEA,CNTN5,COL18A1,COL23A1,COL7A1,DAPK2,DBI,DGAT1,DHRS9,DHTKD1,DIO2,DLK1,DUSP4,ELN,EPS8L2,ESRRB,EYA2,FABP4,FASN,FGFBP1,FHDC1,FLNA,FN3K,G6PD,GPC1,GPC3,GPD1,GPD2,GPR135,GREM2,…	173
Neurological Disease,Organismal Injury and Abnormalities,Psychological Disorders	Dementia	1.76e-06			ACLY,ACTA2,ADAM12,ADORA1,ALDH1L1,CA13,CACNA1S,CDKL1,CNN1,HSD11B1,HSPA1A/HSPA1B,HTR1B,IGKC,KNG1,LSS,mir-145,MT-TC,MT-TV,MYH11,NTRK2,NTRK3,PDE3B,PPARG,PTPRZ1,S100B,SLC1A3,TAGLN,TSPO	28
Cancer,Gastrointestinal Disease,Organismal Injury and Abnormalities	Gastrointestinal carcinoma	1.83e-06			AACS,ACLY,ACOT11,ACSS1,ACTA2,ACTG2,ADAM12,ADCY3,ADIPOR2,ADORA1,AEBP1,AGPAT2,ALDH1L1,ALPK2,AMPD2,AOC3,AQP8,ARHGEF19,ASPG,ATL3,ATP10A,BDH1,BMPR1B,C10orf90,C11orf54,C11orf87,C16orf96,C1RL,C20orf27,CACNA1S,CCN3,CD164L2,CD1D,CDKL1,CEBPA,CGN,CIB2,CIDEA,CNN1,CNTN5,COL18A1,COL23A1,COL7A1,DAPK2,DBI,DGAT1,DHRS9,DHTKD1,DIO2,DLK1,DUSP4,ELN,EPS8L2,ESRRB,EYA2,FABP4,FASN,FGFBP1,FHDC1,FLNA,FN3K,G6PD,GDF10,GPC1,G…	184
Cancer,Organismal Injury and Abnormalities	Adenocarcinoma	2.19e-06		-0.721	AACS,ACAT2,ACLY,ACOT11,ACSS1,ACTA2,ACTG2,ADAM12,ADCY3,ADH1C,ADIPOR2,ADORA1,AEBP1,AGPAT2,AIFM2,ALDH1L1,ALPK2,AMPD2,AOC3,AQP8,ARHGEF19,ASPA,ASPG,ATL3,ATP10A,BDH1,BMPR1B,C10orf90,C11orf54,C11orf87,C16orf96,C1RL,C20orf27,CACNA1S,CCN3,CD164L2,CD1D,CDKL1,CEBPA,CGN,CIB2,CIDEA,CNN1,CNTN5,COL18A1,COL23A1,COL7A1,DAPK2,DBI,DGAT1,DHRS9,DHTKD1,DIO2,DLK1,DUSP4,ELN,ENO1,EPS8L2,ESRRB,EYA2,FABP4,FASN,FGFBP1,FHDC1…	199
Cancer,Gastrointestinal Disease,Organismal Injury and Abnormalities	Large intestine neoplasm	2.32e-06			AACS,ACLY,ACOT11,ACSL5,ACSS1,ACTA2,ACTG2,ADAM12,ADCY3,ADIPOR2,ADORA1,AEBP1,AGPAT2,ALDH1L1,ALPK2,AMPD2,AOC3,AQP8,ASPG,ATL3,ATP10A,BDH1,BMPR1B,C10orf90,C11orf54,C11orf87,C16orf96,C1RL,C20orf27,CACNA1S,CCN3,CD164L2,CD1D,CDKL1,CEBPA,CGN,CIB2,CIDEA,CNN1,CNTN5,COL18A1,COL23A1,COL7A1,DAPK2,DBI,DGAT1,DHRS9,DHTKD1,DIO2,DLK1,DUSP4,ELN,ENO1,EPS8L2,ESRRB,EYA2,FABP4,FASN,FGFBP1,FHDC1,FLNA,FN3K,G6PD,GPC1,GPC3,…	180
Cancer,Gastrointestinal Disease,Organismal Injury and Abnormalities	Digestive organ tumor	2.51e-06		-0.181	AACS,ACAT2,ACLY,ACOT11,ACSL5,ACSS1,ACTA2,ACTG2,ADAM12,ADCY3,ADH1C,ADIPOR2,ADORA1,AEBP1,AGPAT2,AIFM2,ALDH1L1,ALPK2,AMPD2,AOC3,AQP8,ARHGEF19,ASPG,ATL3,ATP10A,BDH1,BMPR1B,C10orf90,C11orf54,C11orf87,C16orf96,C1RL,C20orf27,CA13,CACNA1S,CCN3,CD164L2,CD1D,CDKL1,CEBPA,CGN,CIB2,CIDEA,CNN1,CNTN5,COL18A1,COL23A1,COL7A1,DAPK2,DBI,DGAT1,DHRS9,DHTKD1,DIO2,DLK1,DUSP4,ELN,ENO1,EPS8L2,ESRRB,EYA2,FABP4,FASN,FGFBP1…	202
Cancer,Gastrointestinal Disease,Organismal Injury and Abnormalities	Gastrointestinal adenocarcinoma	2.61e-06			AACS,ACLY,ACOT11,ACSS1,ACTA2,ACTG2,ADAM12,ADCY3,ADIPOR2,ADORA1,AEBP1,AGPAT2,ALDH1L1,ALPK2,AMPD2,AOC3,AQP8,ARHGEF19,ASPG,ATL3,ATP10A,BDH1,C10orf90,C11orf54,C11orf87,C16orf96,C1RL,C20orf27,CACNA1S,CCN3,CD164L2,CD1D,CDKL1,CEBPA,CGN,CIB2,CIDEA,CNTN5,COL18A1,COL23A1,COL7A1,DAPK2,DBI,DGAT1,DHRS9,DHTKD1,DIO2,DLK1,DUSP4,ELN,EPS8L2,ESRRB,EYA2,FABP4,FASN,FGFBP1,FHDC1,FLNA,FN3K,G6PD,GPC1,GPC3,GPD1,GPD2,GPR1…	177
Cancer,Endocrine System Disorders,Organismal Injury and Abnormalities	Endocrine carcinoma	2.64e-06			AACS,ACAT2,ACLY,ACOT11,ACSL5,ACSS1,ACTA2,ACTG2,ADAM12,ADCY3,ADIPOR2,AEBP1,AGPAT2,AIFM2,ALDH1L1,ALPK2,AMPD2,AOC3,AQP8,ARHGEF19,ARL4A,ASPA,ASPG,ATL3,ATP10A,BDH1,BMPR1B,C10orf90,C11orf54,C11orf87,C16orf74,C16orf96,C20orf27,CACNA1S,CCN3,CD164L2,CD1D,CDKL1,CEBPA,CGN,CIDEA,CNN1,CNTN5,COL18A1,COL23A1,COL7A1,CRLS1,CSAD,DAPK2,DHTKD1,DIO2,DUSP4,ELN,ELOVL6,ENO1,EPS8L2,ESRRB,EYA2,FABP4,FASN,FHDC1,FLNA,FN3K,G…	182
Cancer,Endocrine System Disorders,Organismal Injury and Abnormalities	Endocrine gland tumor	2.85e-06			AACS,ACAT2,ACLY,ACOT11,ACSL5,ACSS1,ACTA2,ACTG2,ADAM12,ADCY3,ADIPOR2,AEBP1,AGPAT2,AIFM2,ALDH1L1,ALPK2,AMPD2,AOC3,AQP8,ARHGEF19,ARL4A,ASPA,ASPG,ATL3,ATP10A,BDH1,BMPR1B,C10orf90,C11orf54,C11orf87,C16orf74,C16orf96,C20orf27,CACNA1S,CCN3,CD164L2,CD1D,CDKL1,CEBPA,CGN,CIDEA,CNN1,CNTN5,COL18A1,COL23A1,COL7A1,CRLS1,CSAD,DAPK2,DHTKD1,DIO2,DUSP4,ELN,ELOVL6,ENO1,EPS8L2,ESRRB,EYA2,FABP4,FASN,FHDC1,FLNA,FN3K,G…	184
Embryonic Development,Organismal Development	Development of body trunk	2.89e-06	Decreased	-2.387	AACS,AEBP1,AGPAT2,ALPK2,CCN3,CEBPA,DGAT1,ELN,FASN,FLNA,GADD45G,GPAT4,GPC3,HOXA3,HOXA4,HOXA5,HSD11B1,ID4,IL15,ITGA8,LHX8,LOX,MFAP4,MRAP,MYH11,MYLK,NPNT,NRG4,NTRK2,NTRK3,ODAD4,OSR1,PDE3B,PDE5A,PIM1,PPARG,RBP4,TENM4,TGFB1I1,THRSP,TKT,TRAF4	42
Cancer,Gastrointestinal Disease,Organismal Injury and Abnormalities	Gastrointestinal tumor	2.91e-06		0.864	AACS,ACLY,ACOT11,ACSL5,ACSS1,ACTA2,ACTG2,ADAM12,ADCY3,ADIPOR2,ADORA1,AEBP1,AGPAT2,ALDH1L1,ALPK2,AMPD2,AOC3,AQP8,ARHGEF19,ASPG,ATL3,ATP10A,BDH1,BMPR1B,C10orf90,C11orf54,C11orf87,C16orf96,C1RL,C20orf27,CACNA1S,CCN3,CD164L2,CD1D,CDKL1,CEBPA,CGN,CIB2,CIDEA,CNN1,CNTN5,COL18A1,COL23A1,COL7A1,DAPK2,DBI,DGAT1,DHRS9,DHTKD1,DIO2,DLK1,DUSP4,ELN,ENO1,EPS8L2,ESRRB,EYA2,FABP4,FASN,FGFBP1,FHDC1,FLNA,FN3K,G6PD,G…	189
Cancer,Gastrointestinal Disease,Organismal Injury and Abnormalities	Digestive system cancer	3.99e-06		0.05	AACS,ACAT2,ACLY,ACOT11,ACSL5,ACSS1,ACTA2,ACTG2,ADAM12,ADCY3,ADH1C,ADIPOR2,ADORA1,AEBP1,AGPAT2,AIFM2,ALDH1L1,ALPK2,AMPD2,AOC3,AQP8,ARHGEF19,ASPG,ATL3,ATP10A,BDH1,BMPR1B,C10orf90,C11orf54,C11orf87,C16orf96,C1RL,C20orf27,CA13,CACNA1S,CCN3,CD164L2,CD1D,CDKL1,CEBPA,CGN,CIB2,CIDEA,CNN1,CNTN5,COL18A1,COL23A1,COL7A1,DAPK2,DBI,DGAT1,DHRS9,DHTKD1,DIO2,DLK1,DUSP4,ELN,ENO1,EPS8L2,ESRRB,EYA2,FABP4,FASN,FGFBP1…	199
Cancer,Gastrointestinal Disease,Organismal Injury and Abnormalities	Gastrointestinal tract cancer	4.07e-06		1.004	AACS,ACLY,ACOT11,ACSL5,ACSS1,ACTA2,ACTG2,ADAM12,ADCY3,ADIPOR2,ADORA1,AEBP1,AGPAT2,ALDH1L1,ALPK2,AMPD2,AOC3,AQP8,ARHGEF19,ASPG,ATL3,ATP10A,BDH1,BMPR1B,C10orf90,C11orf54,C11orf87,C16orf96,C1RL,C20orf27,CACNA1S,CCN3,CD164L2,CD1D,CDKL1,CEBPA,CGN,CIB2,CIDEA,CNN1,CNTN5,COL18A1,COL23A1,COL7A1,DAPK2,DBI,DGAT1,DHRS9,DHTKD1,DIO2,DLK1,DUSP4,ELN,ENO1,EPS8L2,ESRRB,EYA2,FABP4,FASN,FGFBP1,FHDC1,FLNA,FN3K,G6PD,G…	188
Neurological Disease	Progressive neurological disorder	5.85e-06			ACLY,ACTA2,ADAM12,ADH1C,ADORA1,ALDH1L1,CDKL1,CEBPA,CNN1,DBI,ELN,EPS8L2,FASN,FHDC1,GADD45A,HSD11B1,HSPA1A/HSPA1B,HTR1B,IGKC,ITPR2,KNG1,LMOD1,LSS,mir-145,MYH11,NNMT,NTRK2,NTRK3,OPTN,PDE3B,PDE5A,PPARG,PPP1R1A,PTPRZ1,S100B,SLC1A3,SLC24A3,TAGLN,TSPO	39
Cancer,Gastrointestinal Disease,Organismal Injury and Abnormalities	Malignant neoplasm of large intestine	6.27e-06			AACS,ACLY,ACOT11,ACSL5,ACSS1,ACTA2,ACTG2,ADAM12,ADCY3,ADIPOR2,ADORA1,AEBP1,AGPAT2,ALDH1L1,ALPK2,AMPD2,AOC3,AQP8,ASPG,ATL3,ATP10A,BDH1,BMPR1B,C10orf90,C11orf54,C11orf87,C16orf96,C1RL,C20orf27,CACNA1S,CCN3,CD164L2,CD1D,CDKL1,CEBPA,CGN,CIB2,CIDEA,CNTN5,COL18A1,COL23A1,COL7A1,DAPK2,DBI,DGAT1,DHRS9,DHTKD1,DIO2,DLK1,DUSP4,ELN,ENO1,EPS8L2,ESRRB,EYA2,FABP4,FASN,FGFBP1,FHDC1,FLNA,FN3K,G6PD,GPC1,GPC3,GPD1,…	178
Cancer,Organismal Injury and Abnormalities	Pelvic tumor	6.7e-06		0	ACLY,ACSS1,ACTA2,ACTG2,ADAM12,ADIPOR2,ADORA1,AEBP1,AGPAT2,ALDH1L1,ALPK2,AMPD2,AOC3,AQP8,ARHGEF19,ARL4A,ASPA,ASPG,ATL3,ATP10A,BDH1,BMPR1B,C10orf90,C11orf54,C11orf87,C16orf96,CACNA1S,CDKL1,CEBPA,CGN,CIB2,CIDEA,CNN1,CNTN5,COL18A1,COL23A1,COL7A1,COX6A1,DHRS9,DHTKD1,DIO2,DLK1,DUSP4,ELN,ENO1,EPS8L2,ESRRB,EYA2,FABP4,FASN,FHDC1,FLNA,G6PD,GADD45A,GALE,GDF10,GPC1,GPD1,GPD2,GPR135,GRK3,GRM1,HLA-A,HOXA3,HOXA…	155
Neurological Disease,Organismal Injury and Abnormalities	Cerebral disorder	9.74e-06			ACLY,ACSL5,ACTA2,ADCY3,ADORA1,ALPK2,AOC3,ARHGEF19,ATP10A,C16orf96,CACNA1S,CDKL1,CEBPA,CGN,CIDEA,CNN1,CNTN5,COL23A1,COL7A1,DAPK2,DBI,DGAT1,DHTKD1,ELN,EPS8L2,EYA2,FASN,FHDC1,FLNA,GADD45A,GPD2,HOXA5,HSD11B1,HSD17B12,HTR1B,ITGA8,ITIH4,ITPK1,ITPR2,KCNJ15,KLHDC7A,KLHDC8A,KRT79,LMOD1,LTBP2,MMP19,MYLK,NAT8L,NNMT,NTRK2,OPTN,PDE3B,PDE5A,PKDREJ,PPARG,PPM1K,PPP1R1A,PROCA1,PTPRZ1,PYGL,RAB34,S100B,SLC1A3,SLC1A…	77
Cancer,Organismal Injury and Abnormalities	Abdominal adenocarcinoma	9.74e-06			AACS,ACAT2,ACLY,ACOT11,ACSS1,ACTA2,ACTG2,ADAM12,ADCY3,ADH1C,ADIPOR2,ADORA1,AEBP1,AGPAT2,ALDH1L1,ALPK2,AMPD2,AOC3,AQP8,ARHGEF19,ASPA,ASPG,ATL3,ATP10A,BDH1,C10orf90,C11orf54,C11orf87,C16orf96,C1RL,C20orf27,CACNA1S,CCN3,CD164L2,CD1D,CDKL1,CEBPA,CGN,CIB2,CIDEA,CNN1,CNTN5,COL18A1,COL23A1,COL7A1,DAPK2,DBI,DGAT1,DHRS9,DHTKD1,DIO2,DLK1,DUSP4,ELN,EPS8L2,ESRRB,EYA2,FABP4,FASN,FGFBP1,FHDC1,FLNA,FN3K,G6PD,GA…	194
Cancer,Organismal Injury and Abnormalities	Genitourinary tumor	9.86e-06		-0.726	ACLY,ACSS1,ACTA2,ACTG2,ADAM12,ADCY3,ADIPOR2,ADORA1,AEBP1,AGPAT2,AIFM2,ALDH1L1,ALPK2,AMPD2,AOC3,AQP8,ARHGEF19,ARL4A,ASPA,ASPG,ATL3,ATP10A,BDH1,BMPR1B,C10orf90,C11orf87,C16orf96,C1RL,CACNA1S,CDKL1,CEBPA,CGN,CIB2,CIDEA,CNN1,CNTN5,COL18A1,COL23A1,COL7A1,COX6A1,DAPK2,DHRS9,DHTKD1,DIO2,DLK1,DUSP4,ELN,ELOVL6,ENO1,EPS8L2,ESRRB,EYA2,FABP4,FASN,FHDC1,FLNA,G6PD,GADD45A,GALE,GDF10,GPAT4,GPC1,GPC3,GPD1,GPD2,G…	168
Connective Tissue Development and Function,Tissue Morphology	Quantity of connective tissue	1.05e-05	Decreased	-2.132	ACACA,ACOT11,ADAM12,AEBP1,AGPAT2,ASPA,CEBPA,CIDEA,DGAT1,DLK1,FASN,GPAT4,GPD2,HOXA5,HSD11B1,HTR1B,ID4,Irs3,MLXIPL,PIM1,PPARG,SOST,TKT,UCP1,UCP3	25
Cancer,Organismal Injury and Abnormalities	Malignant genitourinary solid tumor	1.06e-05			ACLY,ACSS1,ACTA2,ACTG2,ADAM12,ADCY3,ADIPOR2,ADORA1,AEBP1,AGPAT2,AIFM2,ALDH1L1,ALPK2,AMPD2,AOC3,AQP8,ARHGEF19,ARL4A,ASPA,ASPG,ATL3,ATP10A,BDH1,BMPR1B,C10orf90,C11orf87,C16orf96,C1RL,CACNA1S,CDKL1,CEBPA,CGN,CIB2,CIDEA,CNN1,CNTN5,COL18A1,COL23A1,COL7A1,COX6A1,DAPK2,DHRS9,DHTKD1,DIO2,DLK1,DUSP4,ELN,ELOVL6,ENO1,EPS8L2,ESRRB,EYA2,FABP4,FASN,FHDC1,FLNA,G6PD,GALE,GDF10,GPAT4,GPC1,GPC3,GPD1,GPD2,GPR135,GR…	166
Skeletal and Muscular System Development and Function	Fusion of bone	1.2e-05			BMPR1B,CCN3,DLK1,GPC3,HOXA3,HOXA4,HOXA5,TRAF4	8
Cellular Development,Cellular Growth and Proliferation	Cell proliferation of tumor cell lines	1.31e-05		-0.643	ACACA,ACLY,ACSL5,ADAM12,ADIPOR2,ALDH1L1,AQP8,BMPR1B,CACNA1S,CCN3,CEBPA,CNN1,COL18A1,DAPK2,DLK1,DUSP4,ESRRB,FASN,FGFBP1,FLNA,G6PD,GADD45A,GADD45G,GPC1,GPC3,GPD1,HSD11B1,IL15,KLB,KNG1,LOX,LZTS1,mir-145,MLXIPL,MMP19,MYL9,MYLK,NRG4,NTRK2,NTRK3,NUPR1,PC,PGD,PIM1,PPARG,PTGIS,PTPRZ1,RAMP1,S100B,SLC1A5,SOST,STIM1,TGFB1I1,TRAF4,TSPO	55
Cancer,Organismal Injury and Abnormalities	Pelvic cancer	1.69e-05			ACLY,ACSS1,ACTA2,ACTG2,ADIPOR2,ADORA1,AEBP1,AGPAT2,ALDH1L1,ALPK2,AMPD2,AOC3,AQP8,ARHGEF19,ARL4A,ASPA,ASPG,ATL3,ATP10A,BDH1,BMPR1B,C10orf90,C11orf54,C11orf87,C16orf96,CACNA1S,CDKL1,CEBPA,CGN,CIB2,CIDEA,CNN1,CNTN5,COL18A1,COL23A1,COL7A1,COX6A1,DHRS9,DHTKD1,DIO2,DLK1,DUSP4,ELN,ENO1,EPS8L2,ESRRB,EYA2,FABP4,FASN,FHDC1,FLNA,G6PD,GALE,GDF10,GPC1,GPD1,GPD2,GPR135,GRK3,GRM1,HLA-A,HOXA3,HOXA4,HOXA5,HS3ST5,…	152
Lipid Metabolism,Small Molecule Biochemistry	Conversion of fatty acid	2.99e-05		-1.706	ACACA,ACLY,ACSL5,FABP4,FASN,PTGIS	6
Cancer,Organismal Injury and Abnormalities	Frequency of tumor	3.4e-05		-0.286	ACLY,ACOT11,ACSS1,ACTA2,ACTG2,ADAM12,ADCY3,ADH1C,ADIPOR2,ADORA1,AEBP1,AGPAT2,ALDH1L1,ALPK2,AMPD2,AOC3,AQP8,ARHGEF19,ASPA,ASPG,ATL3,ATP10A,BDH1,BMPR1B,C10orf90,C11orf54,C11orf87,C16orf96,C1RL,C20orf27,CACNA1S,CD1D,CDKL1,CEBPA,CGN,CIB2,CIDEA,CNN1,CNTN5,COL18A1,COL23A1,COL7A1,DAPK2,DBI,DHTKD1,DIO2,DLK1,DUSP4,ENO1,ESRRB,EYA2,FABP4,FASN,FGFBP1,FHDC1,FLNA,G6PD,GADD45A,GPC1,GPD1,GPD2,GPR135,GREM2,GRK3,G…	172
Cancer,Organismal Injury and Abnormalities,Reproductive System Disease	Genital tumor	3.97e-05		0.391	ACLY,ACSS1,ACTA2,ACTG2,ADAM12,ADIPOR2,ADORA1,AEBP1,AGPAT2,ALDH1L1,ALPK2,AMPD2,AOC3,AQP8,ARHGEF19,ARL4A,ASPA,ASPG,ATL3,ATP10A,BDH1,BMPR1B,C10orf90,C16orf96,CACNA1S,CDKL1,CEBPA,CGN,CIB2,CIDEA,CNN1,CNTN5,COL18A1,COL23A1,COL7A1,DHRS9,DHTKD1,DIO2,DLK1,DUSP4,ELN,ENO1,EPS8L2,ESRRB,EYA2,FABP4,FASN,FHDC1,FLNA,G6PD,GADD45A,GALE,GDF10,GPC1,GPD1,GPD2,GPR135,GRK3,GRM1,HLA-A,HOXA3,HOXA4,HOXA5,HS3ST5,HSD11B1,HS…	146
Cancer,Organismal Injury and Abnormalities	Cancer of cells	4.46e-05		-1.028	ACLY,ACOT11,ACSS1,ACTA2,ADAM12,ADCY3,ADORA1,AIFM2,ALDH1L1,ALPK2,AOC3,AQP8,ARL4A,ATP10A,BMPR1B,C10orf90,C1RL,CACNA1S,CD1D,CDKL1,CEBPA,CNN1,CNTN5,COL18A1,COL23A1,COL7A1,CSAD,DBI,DHTKD1,DUSP4,EPS8L2,ESRRB,EYA2,FABP4,FAM220A,FASN,FHDC1,FLNA,GADD45A,GADD45G,GDF10,GPC3,GPD1,GRK3,HLA-A,HOXA5,HSPA1A/HSPA1B,IGKC,IGSF21,IL15,ITGA8,ITPK1,ITPR2,KCNMB1,KCTD15,KLHDC7A,KLHDC8A,LCTL,LHX8,LMOD1,LOX,LTBP2,LZTS1,MF…	115
Cancer,Organismal Injury and Abnormalities	Neoplasia of cells	5.35e-05		-1.822	ACLY,ACOT11,ACSS1,ACTA2,ADAM12,ADCY3,ADORA1,AIFM2,ALDH1L1,ALPK2,AOC3,AQP8,ARL4A,ATP10A,BMPR1B,C10orf90,C1RL,CACNA1S,CD1D,CDKL1,CEBPA,CNN1,CNTN5,COL18A1,COL23A1,COL7A1,CSAD,DBI,DHTKD1,DUSP4,EPS8L2,ESRRB,EYA2,FABP4,FAM220A,FASN,FHDC1,FLNA,GADD45A,GADD45G,GDF10,GPC3,GPD1,GRK3,GRM1,HLA-A,HOXA5,HSPA1A/HSPA1B,ID4,IGKC,IGSF21,IL15,ITGA8,ITPK1,ITPR2,KCNJ15,KCNMB1,KCTD15,KLB,KLHDC7A,KLHDC8A,LCTL,LHX8,LMOD…	126
Metabolic Disease,Neurological Disease,Organismal Injury and Abnormalities,Psychological Disorders	Alzheimer disease	5.67e-05			ACLY,ACTA2,ADAM12,ADORA1,ALDH1L1,CDKL1,CNN1,HSD11B1,HSPA1A/HSPA1B,IGKC,KNG1,LSS,mir-145,MYH11,NTRK2,NTRK3,PDE3B,PPARG,PTPRZ1,S100B,SLC1A3,TAGLN,TSPO	23
Neurological Disease,Organismal Injury and Abnormalities,Psychological Disorders	Tauopathy	5.82e-05			ACLY,ACTA2,ADAM12,ADORA1,ALDH1L1,CDKL1,CNN1,HSD11B1,HSPA1A/HSPA1B,HTR1B,IGKC,KNG1,LSS,mir-145,MYH11,NTRK2,NTRK3,PDE3B,PPARG,PTPRZ1,S100B,SLC1A3,TAGLN,TSPO	24
Cancer,Organismal Injury and Abnormalities,Reproductive System Disease	Genital tract cancer	8.61e-05			ACLY,ACSS1,ACTA2,ACTG2,ADIPOR2,ADORA1,AEBP1,AGPAT2,ALDH1L1,ALPK2,AMPD2,AOC3,AQP8,ARHGEF19,ARL4A,ASPA,ASPG,ATL3,ATP10A,BDH1,BMPR1B,C10orf90,C16orf96,CACNA1S,CDKL1,CEBPA,CGN,CIB2,CIDEA,CNN1,CNTN5,COL18A1,COL23A1,COL7A1,DHRS9,DHTKD1,DIO2,DLK1,DUSP4,ELN,ENO1,EPS8L2,ESRRB,EYA2,FABP4,FASN,FHDC1,FLNA,G6PD,GALE,GDF10,GPC1,GPD1,GPD2,GPR135,GRK3,GRM1,HLA-A,HOXA3,HOXA4,HOXA5,HS3ST5,HSD11B1,HSD17B12,HSPA1A/H…	143
Inflammatory Response,Organismal Injury and Abnormalities	Inflammation of organ	8.84e-05		0.652	ACTA2,ADIPOR2,ADORA1,CA13,CD1D,CEBPA,DGAT1,DHRS9,ELOVL6,ENO1,FABP4,FASN,FLNA,GADD45A,GPC3,GPD1,HLA-A,HOXA5,HSD11B1,IGKC,IL15,KNG1,LSS,MMP19,MYL9,MYLK,NRG4,NTRK2,OPTN,PDE3B,PDE5A,PIM1,PNPLA3,PPARG,PTPRZ1,RAB34,SLC1A3,STIM1,TKT,TRAF4,TSHR,TSPAN2,TSPO	43
Cancer,Gastrointestinal Disease,Organismal Injury and Abnormalities	Non-colon gastrointestinal cancer	0.000102			ACOT11,ACSS1,ACTG2,ADAM12,ADIPOR2,ADORA1,AEBP1,ALPK2,AMPD2,AOC3,ARHGEF19,ATL3,ATP10A,BMPR1B,C10orf90,C11orf54,C11orf87,CACNA1S,CD1D,CEBPA,CGN,CNN1,CNTN5,COL18A1,COL23A1,COL7A1,DAPK2,DIO2,DLK1,ESRRB,EYA2,FABP4,FASN,FGFBP1,FHDC1,FLNA,GDF10,GPC3,GPD2,GRM1,HLA-A,HOXA3,HOXA4,HOXA5,HS3ST5,HTR1B,IGKC,IGSF21,ITGA8,ITIH4,ITPR2,KCTD15,KLHDC7A,KRT79,LCTL,LHX8,LMOD1,LSS,LZTS1,MFAP4,mir-145,MLXIPL,MYH11,MYL9,…	107
Cancer,Organismal Injury and Abnormalities	Genitourinary carcinoma	0.000108			ACLY,ACSS1,ACTA2,ACTG2,ADCY3,ADIPOR2,ADORA1,AEBP1,AGPAT2,AIFM2,ALDH1L1,ALPK2,AMPD2,AOC3,ARHGEF19,ARL4A,ASPA,ASPG,ATL3,ATP10A,BDH1,C10orf90,C11orf87,C16orf96,C1RL,CACNA1S,CDKL1,CEBPA,CGN,CIB2,CIDEA,CNN1,CNTN5,COL18A1,COL23A1,COL7A1,COX6A1,DAPK2,DHRS9,DHTKD1,DIO2,DLK1,DUSP4,ELN,EPS8L2,ESRRB,EYA2,FABP4,FASN,FHDC1,FLNA,G6PD,GALE,GDF10,GPC1,GPD1,GPD2,GPR135,GRK3,GRM1,HLA-A,HOXA3,HOXA4,HOXA5,HS3ST5,HSD…	155
Cancer,Gastrointestinal Disease,Organismal Injury and Abnormalities	Development of digestive organ tumor	0.000121		0.275	ACLY,ACOT11,ACSS1,ACTG2,ADAM12,ADCY3,ADIPOR2,ADORA1,AEBP1,AGPAT2,ALDH1L1,ALPK2,AMPD2,AOC3,AQP8,ARHGEF19,ASPG,ATL3,ATP10A,C10orf90,C11orf54,C11orf87,C16orf96,C1RL,C20orf27,CACNA1S,CD1D,CGN,CIB2,CNN1,CNTN5,COL18A1,COL23A1,COL7A1,DAPK2,DBI,DHTKD1,DIO2,DLK1,DUSP4,ESRRB,EYA2,FABP4,FASN,FGFBP1,FHDC1,FLNA,G6PD,GPC1,GPD2,GREM2,GRM1,HACD2,HLA-A,HOXA3,HOXA4,HS3ST5,HTR1B,IGSF21,ITGA8,ITIH4,ITPR2,KCTD15,KLB,…	132
Cancer,Organismal Injury and Abnormalities	Anogenital cancer	0.000125			ACLY,ACSS1,ACTA2,ACTG2,ADAM12,ADCY3,ADIPOR2,ADORA1,AEBP1,AGPAT2,AIFM2,ALDH1L1,ALPK2,AMPD2,AOC3,AQP8,ARHGEF19,ARL4A,ASPA,ASPG,ATL3,ATP10A,BDH1,BMPR1B,C10orf90,C16orf96,C1RL,CACNA1S,CDKL1,CEBPA,CGN,CIB2,CIDEA,CNN1,CNTN5,COL18A1,COL23A1,COL7A1,DAPK2,DHRS9,DHTKD1,DIO2,DLK1,DUSP4,ELN,ELOVL6,ENO1,EPS8L2,ESRRB,EYA2,FABP4,FASN,FHDC1,FLNA,G6PD,GALE,GDF10,GPAT4,GPC1,GPC3,GPD1,GPD2,GPR135,GRK3,GRM1,HLA-A,HO…	154
Cancer,Organismal Injury and Abnormalities	Development of malignant tumor	0.00014		0.068	ACLY,ACOT11,ACSS1,ACTA2,ACTG2,ADAM12,ADCY3,ADH1C,ADIPOR2,ADORA1,AEBP1,AGPAT2,ALDH1L1,ALPK2,AMPD2,AOC3,AQP8,ARHGEF19,ASPA,ASPG,ATL3,ATP10A,BDH1,BMPR1B,C10orf90,C11orf54,C11orf87,C16orf96,C1RL,C20orf27,CACNA1S,CD1D,CDKL1,CEBPA,CGN,CIB2,CIDEA,CNN1,CNTN5,COL18A1,COL23A1,COL7A1,DAPK2,DBI,DHTKD1,DIO2,DLK1,DUSP4,ENO1,ESRRB,EYA2,FABP4,FASN,FGFBP1,FHDC1,FLNA,G6PD,GADD45A,GPC1,GPD1,GPD2,GPR135,GREM2,GRK3,G…	168
Cancer,Organismal Injury and Abnormalities	Tumorigenesis of epithelial neoplasm	0.000147		-0.109	ACLY,ACOT11,ACSS1,ACTA2,ACTG2,ADAM12,ADCY3,ADH1C,ADIPOR2,ADORA1,AEBP1,AGPAT2,ALDH1L1,ALPK2,AMPD2,AOC3,AQP8,ARHGEF19,ASPA,ASPG,ATL3,ATP10A,BDH1,BMPR1B,C10orf90,C11orf54,C11orf87,C16orf96,C1RL,C20orf27,CACNA1S,CD1D,CDKL1,CEBPA,CGN,CIB2,CIDEA,CNN1,CNTN5,COL18A1,COL23A1,COL7A1,DAPK2,DBI,DHTKD1,DIO2,DLK1,DUSP4,ENO1,ESRRB,EYA2,FABP4,FASN,FGFBP1,FHDC1,FLNA,G6PD,GADD45A,GPC1,GPD1,GPD2,GPR135,GREM2,GRK3,G…	168
Embryonic Development,Organismal Development	Development of abdomen	0.000161		-1.195	AACS,AEBP1,AGPAT2,CEBPA,FLNA,GADD45G,GPC3,HOXA5,HSD11B1,ID4,IL15,ITGA8,LHX8,NPNT,NRG4,NTRK2,OSR1,PDE3B,PDE5A,PPARG,RBP4,TKT	22
Cancer,Gastrointestinal Disease,Organismal Injury and Abnormalities	Upper gastrointestinal tract cancer	0.000178			ACOT11,ACSS1,ACTG2,ADAM12,ADIPOR2,ADORA1,AEBP1,ALPK2,AMPD2,ARHGEF19,ATL3,ATP10A,BMPR1B,C10orf90,C11orf54,C11orf87,CACNA1S,CD1D,CEBPA,CGN,CNN1,CNTN5,COL18A1,COL23A1,COL7A1,DAPK2,DIO2,DLK1,ESRRB,EYA2,FASN,FGFBP1,FHDC1,FLNA,GDF10,GPC3,GPD2,GRM1,HLA-A,HOXA3,HOXA4,HOXA5,HS3ST5,HTR1B,IGKC,IGSF21,ITGA8,ITIH4,ITPR2,KCTD15,KLHDC7A,LCTL,LHX8,LMOD1,LSS,LZTS1,MFAP4,mir-145,MLXIPL,MYH11,MYL9,MYLK,NAT8L,NCEH1,…	102
Endocrine System Disorders,Gastrointestinal Disease,Metabolic Disease,Organismal Injury and Abnormalities,Renal and Urological Disease	Diabetic nephropathy	0.000191			ACACA,ADORA1,BDH1,CA13,CACNA1S,FASN,HSD11B1,MGST1,mir-145,MLXIPL,MPZL2,PDE3B,PDE5A,PPARG,PTGIS,RAMP1,TSPAN2	17
Cell Death and Survival	Necrosis	0.000204		-0.692	ACACA,ACLY,ADAM12,ADIPOR2,ADORA1,AGPAT2,ALDH1L1,BMPR1B,CCN3,CD1D,CEBPA,CIDEA,COL18A1,DAPK2,DGAT1,DLK1,DUSP4,ENO1,ESRRB,EYA2,FABP4,FASN,FLNA,G6PD,GADD45A,GADD45G,GPC1,GPC3,GRM1,HLA-A,HOXA3,HOXA5,HSPA1A/HSPA1B,ID4,IL15,ITIH4,ITPK1,ITPR2,KLB,KNG1,LZTS1,mir-145,MYLK,NCEH1,NPNT,NRG4,NTRK2,NTRK3,NUPR1,OPTN,PDE3B,PDE5A,PIM1,PPARG,PTGIS,PTPRZ1,PYGL,RAPGEF4,RASSF6,RBP4,S100B,SERP1,SH2D4A,SLC1A3,STIM1,TGFB…	69
Lipid Metabolism,Molecular Transport,Small Molecule Biochemistry	Transport of fatty acid	0.000211		-1.948	ACSL5,FABP4,NTRK2,PPARG,SLC36A2,UCP1	6
Cellular Growth and Proliferation,Connective Tissue Development and Function,Tissue Development	Proliferation of connective tissue cells	0.000237		-0.964	ACACA,ACTA2,AEBP1,BMPR1B,CCN3,CEBPA,DUSP4,ELN,GADD45A,HOXA5,HSPA1A/HSPA1B,IL15,KNG1,LOX,LZTS1,NUPR1,PDE5A,PPARG,PTPRZ1,TGFB1I1,TRAF4,TSHR	22
Cancer,Gastrointestinal Disease,Organismal Injury and Abnormalities	Gastric cancer	0.000239			ACOT11,ACSS1,ACTG2,ADAM12,ADORA1,AEBP1,ALPK2,AMPD2,ARHGEF19,ATL3,ATP10A,C10orf90,C11orf54,C11orf87,CACNA1S,CD1D,CEBPA,CGN,CNN1,CNTN5,COL18A1,COL23A1,COL7A1,DAPK2,DLK1,EYA2,FASN,FGFBP1,FLNA,GPD2,GRM1,HOXA3,HOXA4,HS3ST5,HTR1B,IGKC,IGSF21,ITIH4,ITPR2,KLHDC7A,LCTL,LHX8,LSS,LZTS1,mir-145,MLXIPL,MYH11,MYL9,MYLK,NAT8L,NCEH1,NTRK2,NTRK3,OPTN,OSR1,PC,PDE3B,PNPLA7,PPARG,PPM1K,PRDM6,PRUNE2,PTGIS,PTPRZ1,RAB3…	84
Cellular Movement	Cell movement	0.0003	Decreased	-2.939	ACACA,ACTA2,ADAM12,ADCY3,ADORA1,AOC3,AQP8,CCN3,CD1D,CEBPA,CNN1,COL18A1,COL7A1,DAPK2,DIO2,DUSP4,ELN,ENO1,EYA2,FABP4,FASN,FGFBP1,FLNA,G6PD,GADD45A,GPC1,GPC3,HLA-A,HOXA4,HSPA1A/HSPA1B,IGKC,IL15,ITGA8,KNG1,LOX,LTBP2,mir-145,MMP19,MYLK,NNMT,NTRK2,NTRK3,NUPR1,Orm1 (includes others),OSR1,PDE3B,PIM1,PPARG,PTPRZ1,RAMP1,RAPGEF4,S100B,SERP1,SLC1A3,SORD,STIM1,TGFB1I1,TKT,TRAF4,TSHR,TSPO,TWF2	62
Cancer,Gastrointestinal Disease,Organismal Injury and Abnormalities	Gastroesophageal cancer	0.000312			ACOT11,ACSS1,ACTG2,ADAM12,ADORA1,AEBP1,ALPK2,AMPD2,ARHGEF19,ATL3,ATP10A,C10orf90,C11orf54,C11orf87,CACNA1S,CD1D,CEBPA,CGN,CNN1,CNTN5,COL18A1,COL23A1,COL7A1,DAPK2,DIO2,DLK1,ESRRB,EYA2,FASN,FGFBP1,FLNA,GPD2,GRM1,HLA-A,HOXA3,HOXA4,HS3ST5,HTR1B,IGKC,IGSF21,ITIH4,ITPR2,KLHDC7A,LCTL,LHX8,LSS,LZTS1,mir-145,MLXIPL,MYH11,MYL9,MYLK,NAT8L,NCEH1,NTRK2,NTRK3,OPTN,OSR1,PC,PDE3B,PNPLA7,PPARG,PPM1K,PRDM6,PRUNE2,…	88
Cancer,Organismal Injury and Abnormalities,Reproductive System Disease	Prostate cancer	0.00032			ACLY,ACTA2,AEBP1,AGPAT2,ALDH1L1,ALPK2,AQP8,ARHGEF19,ASPG,ATL3,BDH1,BMPR1B,C16orf96,CACNA1S,CDKL1,CEBPA,CGN,CIB2,CNTN5,COL18A1,COL23A1,COL7A1,DHRS9,DHTKD1,ELN,EPS8L2,ESRRB,EYA2,FABP4,FASN,FLNA,GDF10,GPC1,GPD2,GRM1,HLA-A,HOXA3,HOXA4,HS3ST5,IGKC,IGSF21,ITGA8,KLHDC8A,KNG1,LARGE1,LCTL,LHX8,LSS,LTBP2,mir-145,MMP19,MYH11,MYL9,MYLK,NRG4,NTRK2,NTRK3,PC,PDE5A,PIM1,PNPLA7,PPARG,PRDM6,PRUNE2,PYGL,RAB34,RAPGE…	83
Cancer,Organismal Injury and Abnormalities,Reproductive System Disease	Male genital neoplasm	0.000331			ACLY,ACTA2,AEBP1,AGPAT2,ALDH1L1,ALPK2,AQP8,ARHGEF19,ASPG,ATL3,BDH1,BMPR1B,C16orf96,CACNA1S,CDKL1,CEBPA,CGN,CIB2,CNTN5,COL18A1,COL23A1,COL7A1,DHRS9,DHTKD1,ELN,EPS8L2,ESRRB,EYA2,FABP4,FASN,FLNA,GDF10,GPC1,GPD2,GRM1,HLA-A,HOXA3,HOXA4,HS3ST5,IGKC,IGSF21,ITGA8,KCNJ15,KLHDC8A,KNG1,LARGE1,LCTL,LHX8,LSS,LTBP2,mir-145,MMP19,MYH11,MYL9,MYLK,NRG4,NTRK2,NTRK3,PC,PDE5A,PIM1,PNPLA7,PPARG,PRDM6,PRUNE2,PYGL,RAB3…	85
Neurological Disease	Neurological signs	0.000349			ACOT11,AEBP1,DIO2,GADD45A,GPD1,GPD2,HSPA1A/HSPA1B,HTR1B,ID4,ITIH4,KNG1,LMOD1,LZTS1,NNMT,NTRK2,NTRK3,OPTN,PDE5A,PPARG,PPP1R1A,RASL12,RBP4,SLC1A3,TSPO	24
Cancer,Organismal Injury and Abnormalities	Invasive tumor	0.00037	Decreased	-2.065	ACTA2,ADAM12,ADORA1,AOC3,AQP8,CEBPA,CNN1,COL18A1,DUSP4,ESRRB,FABP4,FASN,FLNA,GADD45A,GREM2,HSPA1A/HSPA1B,IL15,ITPR2,LETMD1,LOX,mir-145,MYL9,MYLK,NTRK2,NTRK3,OSR1,PPARG,PRUNE2,PTPRZ1,SCUBE3,SH2B2,STIM1,TAGLN,TLE3,TMEM158,TRAF4,TSHR	37
Cancer,Organismal Injury and Abnormalities	Development of carcinoma	0.000581		0.331	ACLY,ACOT11,ACSS1,ACTA2,ACTG2,ADAM12,ADCY3,ADH1C,ADIPOR2,ADORA1,AEBP1,AGPAT2,ALDH1L1,ALPK2,AMPD2,AOC3,AQP8,ARHGEF19,ASPA,ASPG,ATL3,ATP10A,BDH1,BMPR1B,C10orf90,C11orf54,C11orf87,C16orf96,C1RL,C20orf27,CACNA1S,CD1D,CDKL1,CEBPA,CGN,CIB2,CIDEA,CNN1,CNTN5,COL18A1,COL23A1,COL7A1,DAPK2,DBI,DHTKD1,DIO2,DLK1,DUSP4,ENO1,ESRRB,EYA2,FABP4,FASN,FGFBP1,FHDC1,FLNA,G6PD,GADD45A,GPC1,GPD1,GPD2,GPR135,GREM2,GRK3,G…	164
Cancer,Organismal Injury and Abnormalities,Respiratory Disease	Respiratory system tumor	0.000639		-1.157	ACAT2,ACLY,ACOT11,ACTA2,ADAM12,ADH1C,ADIPOR2,ADORA1,AIFM2,ALDH1L1,ALPK2,AQP8,ARHGEF19,ASPG,ATP10A,BMPR1B,C10orf90,C1RL,C20orf27,CACNA1S,CD1D,CDKL1,CEBPA,CGN,CNTN5,COL18A1,COL23A1,COL7A1,CSAD,DBI,DHTKD1,DLK1,DUSP4,ELN,ELOVL6,ENO1,FABP4,FAM220A,FASN,FLNA,GADD45A,GALE,GPD2,GPR135,GRM1,HACD2,HLA-A,HOXA3,HSPA1A/HSPA1B,IL15,ITGA8,ITPR2,KCTD15,KNG1,KRT79,LHX8,LOX,LSS,LTBP2,LZTS1,mir-145,MMP19,MYH11,MYL9…	98
Hereditary Disorder,Neurological Disease,Organismal Injury and Abnormalities,Psychological Disorders,Skeletal and Muscular Disorders	Huntington Disease	0.000661			ACOT11,AEBP1,DIO2,GADD45A,GPD1,GPD2,HSPA1A/HSPA1B,HTR1B,ID4,ITIH4,LMOD1,NTRK2,OPTN,PPARG,PPP1R1A,RASL12,RBP4,SLC1A3,TSPO	19
Organismal Development	Development of genitourinary system	0.00075	Decreased	-2.813	ACACA,AGPAT2,AQP8,ARL4A,CEBPA,DGAT1,DIO2,ESRRB,FASN,GADD45G,GPAT4,GPC3,GPD2,ID4,ITGA8,LHX8,MLXIPL,MMP19,NPNT,NTRK2,NUPR1,OSR1,PDE3B,PDE5A,PPARG,RBP4,SOST,TGFB1I1,THRSP,TKT	30
Cancer,Organismal Injury and Abnormalities,Reproductive System Disease	Breast or gynecological cancer	0.000763			ACSS1,ACTA2,ACTG2,ADAM12,ADCY3,ADIPOR2,ADORA1,AEBP1,AGPAT2,AIFM2,ALDH1L1,ALPK2,AMPD2,AOC3,ARL4A,ASPA,ATL3,ATP10A,BDH1,C10orf90,C1RL,CDKL1,CEBPA,CGN,CIB2,CIDEA,CNN1,CNTN5,COL18A1,COL23A1,COL7A1,DAPK2,DHTKD1,DIO2,DLK1,DUSP4,ELOVL6,ENO1,ESRRB,EYA2,FABP4,FASN,FHDC1,FLNA,G6PD,GALE,GDF10,GPAT4,GPC1,GPC3,GPD1,GPR135,GRK3,GRM1,HLA-A,HOXA3,HOXA4,HOXA5,HSD11B1,HSD17B12,HSPA1A/HSPA1B,HTR1B,IGSF21,ITGA8,ITIH…	132
Cancer,Organismal Injury and Abnormalities,Reproductive System Disease	Female genital neoplasm	0.000764			ACSS1,ACTG2,ADAM12,ADIPOR2,ADORA1,AEBP1,AGPAT2,ALDH1L1,ALPK2,AMPD2,AOC3,ARL4A,ASPA,ATL3,ATP10A,BDH1,C10orf90,CGN,CIB2,CIDEA,CNN1,CNTN5,COL18A1,COL23A1,COL7A1,DHTKD1,DIO2,DLK1,DUSP4,ENO1,ESRRB,EYA2,FABP4,FHDC1,FLNA,G6PD,GADD45A,GALE,GDF10,GPC1,GPD1,GPR135,GRK3,GRM1,HLA-A,HOXA4,HOXA5,HSD11B1,HSD17B12,HSPA1A/HSPA1B,HTR1B,IGSF21,ITGA8,ITIH4,ITPR2,KCNJ15,KCNMB1,KLB,KNG1,LCTL,LETMD1,LHX8,LMOD1,LOX,LSS,…	116
Molecular Transport	Transport of cation	0.000835			ADORA1,CACNA1S,ITPR2,KCNJ15,KCNMB1,PPARG,PPP1R1A,RAMP1,SFXN1,SLC1A3,SLC24A3,SLC36A2,STIM1,UCP1,UCP3	15
Cancer,Neurological Disease,Organismal Injury and Abnormalities	Nervous system neoplasm	0.00085			ACLY,ACOT11,ACSL5,ACSS1,ACTA2,ADAM12,ADCY3,ADORA1,AGPAT2,ALPK2,AOC3,ARHGEF19,ASPA,ATL3,ATP10A,C10orf90,C16orf96,C1RL,CACNA1S,CD164L2,CD1D,CDKL1,CGN,CIDEA,CNN1,CNTN5,COL18A1,COL23A1,COL7A1,CSAD,DAPK2,DGAT1,DHTKD1,DLK1,EPS8L2,EYA2,FASN,FHDC1,FLNA,FN3K,G6PD,GADD45G,GALE,GPC3,GPD2,GRK3,GRM1,GSTA3,HLA-A,HOXA5,HSD11B1,HSD17B12,HTR1B,IGSF21,IL15,ITGA8,ITIH4,ITPK1,ITPR2,KCNJ15,KCNMB1,KCTD15,KLB,KLHDC7A,K…	136
Cancer,Organismal Injury and Abnormalities	Pelvic carcinoma	0.000896			ACLY,ACSS1,ACTG2,ADIPOR2,ADORA1,AEBP1,AGPAT2,ALDH1L1,ALPK2,AMPD2,AOC3,ARHGEF19,ARL4A,ASPA,ASPG,ATL3,ATP10A,BDH1,C10orf90,C11orf54,C11orf87,C16orf96,CACNA1S,CDKL1,CGN,CIB2,CIDEA,CNN1,CNTN5,COL18A1,COL23A1,COL7A1,COX6A1,DHRS9,DHTKD1,DIO2,DLK1,ELN,EPS8L2,ESRRB,EYA2,FABP4,FASN,FHDC1,FLNA,G6PD,GALE,GDF10,GPC1,GPD1,GPD2,GPR135,GRK3,GRM1,HLA-A,HOXA3,HOXA4,HOXA5,HS3ST5,HSD11B1,HSD17B12,HSPA1A/HSPA1B,HTR1…	139
Cancer,Neurological Disease,Organismal Injury and Abnormalities	Central nervous system solid tumor	0.000912			ACLY,ACOT11,ACSL5,ACSS1,ACTA2,ADAM12,ADCY3,ADORA1,AGPAT2,ALPK2,AOC3,ARHGEF19,ASPA,ATL3,ATP10A,C10orf90,C16orf96,C1RL,CACNA1S,CD164L2,CD1D,CDKL1,CGN,CIDEA,CNN1,CNTN5,COL18A1,COL23A1,COL7A1,CSAD,DAPK2,DGAT1,DHTKD1,DLK1,EPS8L2,EYA2,FASN,FHDC1,FLNA,FN3K,G6PD,GADD45G,GALE,GPC3,GPD2,GRK3,GRM1,GSTA3,HLA-A,HOXA5,HSD11B1,HSD17B12,HTR1B,IGSF21,IL15,ITGA8,ITIH4,ITPK1,ITPR2,KCNJ15,KCNMB1,KCTD15,KLB,KLHDC7A,K…	135
Embryonic Development,Organ Development,Organismal Development,Skeletal and Muscular System Development and Function,Tissue Development	Formation of muscle	0.000913		-1.172	ADAM12,ALPK2,CACNA1S,CCN3,ELN,GPC1,ITGA8,LOX,MYH11,MYL6,MYLK,RBP4,S100B,SERP1,STIM1	15
Organismal Injury and Abnormalities,Tissue Morphology	Size of lesion	0.000945			ACAT2,ADAM12,BMPR1B,CEBPA,COL18A1,FABP4,HLA-A,HSD11B1,HSPA1A/HSPA1B,Hspa1b,KNG1,mir-145,NTRK2,PIM1,PPP1R1A	15
Molecular Transport	Transport of inorganic cation	0.000949			ADORA1,CACNA1S,ITPR2,KCNJ15,KCNMB1,PPARG,PPP1R1A,RAMP1,SFXN1,SLC1A3,SLC24A3,SLC36A2,UCP1,UCP3	14
Dermatological Diseases and Conditions,Organismal Injury and Abnormalities	Skin lesion	0.000974		-0.478	AACS,ACLY,ACOT11,ACSL5,ADAM12,ADCY3,ADIPOR2,ADORA1,AEBP1,AIFM2,ALDH1L1,ALPK2,AMPD2,AOC3,ARHGEF19,ATP10A,BMPR1B,C10orf90,C16orf96,C1RL,C20orf27,CACNA1S,CD1D,CEBPA,CGN,CIB2,CIDEA,CNN1,CNTN5,COL18A1,COL23A1,COL7A1,DAPK2,DGAT1,DHRS9,DHTKD1,DIO2,DLK1,DUSP4,ELN,EPS8L2,ESRRB,EYA2,FABP4,FAM220A,FASN,FHDC1,FLNA,G6PD,GADD45A,GPAT4,GPC1,GPC3,GPD1,GPR135,GRM1,HACD2,HLA-A,HOXA3,HS3ST5,HSD11B1,HSD17B12,IGSF21,…	151
Cancer,Organismal Injury and Abnormalities	Breast or colorectal cancer	0.00102		0.728	ACLY,ACOT11,ACSL5,ACTA2,ADAM12,ADCY3,ADIPOR2,ADORA1,AEBP1,AGPAT2,AIFM2,ALDH1L1,ALPK2,AOC3,AQP8,ASPG,ATL3,ATP10A,BMPR1B,C10orf90,C11orf54,C11orf87,C16orf96,C1RL,C20orf27,CACNA1S,CDKL1,CEBPA,CGN,CIB2,CNN1,CNTN5,COL18A1,COL7A1,DAPK2,DBI,DHTKD1,DIO2,DUSP4,ELOVL6,ENO1,ESRRB,EYA2,FABP4,FASN,FGFBP1,FHDC1,FLNA,G6PD,GPAT4,GPC1,GPC3,GREM2,GRK3,GRM1,HACD2,HLA-A,HOXA3,IGSF21,IL15,ITGA8,ITIH4,ITPR2,KCTD15,KLB…	131
Organismal Injury and Abnormalities,Respiratory Disease	Stenosis of trachea	0.00105			HOXA5,TRAF4	2
Cancer,Organismal Injury and Abnormalities,Reproductive System Disease	Tumorigenesis of reproductive tract	0.00106			ACSS1,ACTG2,ADAM12,ADIPOR2,ADORA1,AEBP1,AGPAT2,ALDH1L1,ALPK2,AMPD2,AOC3,ARL4A,ASPA,ATL3,ATP10A,BDH1,C10orf90,CGN,CIB2,CIDEA,CNN1,CNTN5,COL18A1,COL23A1,COL7A1,DHTKD1,DIO2,DLK1,DUSP4,ENO1,ESRRB,EYA2,FABP4,FHDC1,FLNA,G6PD,GADD45A,GALE,GDF10,GPC1,GPD1,GPR135,GRK3,GRM1,HLA-A,HOXA4,HOXA5,HSD11B1,HSD17B12,HSPA1A/HSPA1B,HTR1B,IGSF21,ITGA8,ITIH4,ITPR2,KCNJ15,KCNMB1,KLB,KNG1,LCTL,LETMD1,LHX8,LMOD1,LOX,LSS,…	115
Neurological Disease,Organismal Injury and Abnormalities,Psychological Disorders	Disorder of basal ganglia	0.00106			ACOT11,ADH1C,ADORA1,AEBP1,DIO2,G6PD,GADD45A,GPD1,GPD2,HSPA1A/HSPA1B,HTR1B,ID4,ITIH4,KNG1,LMOD1,NTRK2,OPTN,PDE5A,PPARG,PPP1R1A,RASL12,RBP4,SLC1A3,TSPO	24
Lipid Metabolism,Small Molecule Biochemistry	Conversion of lipid	0.00111	Decreased	-2.182	ACACA,ACLY,ACSL5,ADH1C,FABP4,FASN,HSD11B1,PTGIS	8
Cancer,Neurological Disease,Organismal Injury and Abnormalities	Brain cancer	0.00125			ACLY,ACSL5,ACTA2,ADAM12,ADCY3,ALPK2,AOC3,ARHGEF19,ATP10A,C16orf96,CDKL1,CGN,CIDEA,CNN1,CNTN5,COL23A1,COL7A1,DAPK2,DGAT1,DHTKD1,EPS8L2,EYA2,FASN,FHDC1,FLNA,GPD2,HOXA5,HSD17B12,ITGA8,ITIH4,ITPK1,KCNJ15,KLHDC7A,KLHDC8A,KRT79,LTBP2,MMP19,MYLK,NAT8L,NTRK2,NTRK3,PDE3B,PKDREJ,PPM1K,PROCA1,PTPRZ1,PYGL,RAB34,SLC1A5,SLC25A35,SLCO4A1,SRRM4,STIM1,TBATA,TENM4,TGFB1I1,TLE3,TRARG1,TSPYL5,UCK1,WDR90	61
Cancer,Neurological Disease,Organismal Injury and Abnormalities	Glioma cancer	0.00128			ACLY,ACOT11,ACSL5,ACSS1,ACTA2,ADCY3,ADORA1,AGPAT2,ALPK2,AOC3,ARHGEF19,ASPA,ATP10A,C10orf90,C16orf96,C1RL,CACNA1S,CD164L2,CD1D,CDKL1,CGN,CIDEA,CNN1,CNTN5,COL18A1,COL23A1,COL7A1,CSAD,DAPK2,DGAT1,DHTKD1,DLK1,EPS8L2,EYA2,FASN,FHDC1,FLNA,FN3K,G6PD,GADD45G,GALE,GPC3,GPD2,GRK3,GRM1,GSTA3,HLA-A,HOXA5,HSD11B1,HSD17B12,HTR1B,IGSF21,IL15,ITGA8,ITIH4,ITPK1,ITPR2,KCNJ15,KCNMB1,KCTD15,KLB,KLHDC7A,KLHDC8A,KRT79…	130

## Sheet: genetic comparison
Genetic comparison disease pathways
Categories	Diseases or Functions Annotation	p-value	Predicted Activation State	Activation z-score	Molecules	# Molecules
Cancer,Organismal Injury and Abnormalities	Carcinoma	1.52e-08		0.32	ABCA6,ABCB4,ABRA,ACOT11,ACSL5,ACSL6,ACTA1,ADAM28,ADAMDEC1,ADAMTS3,AK7,AK8,ALAS2,ALB,ALDH3A1,ALDOB,ALOX15B,ANKRD1,ANKRD2,ANKRD23,ANKRD65,ANKRD66,AQP4,ARHGEF37,ARMC2,ASPG,ATP6V0C,ATP6V1C2,ATP7B,BASP1,BDH1,BPGM,BSPRY,BTG2,C10orf90,C11orf16,C11orf87,C5AR2,CACNA1H,CACNA1S,CATSPER4,CCDC121,CCDC40,CCDC78,CCN1,CCN2,CDH4,CDHR4,CDKL1,CFAP161,CFAP52,CFAP54,CFAP57,CFAP58,CFAP65,CHAD,CLDN8,CLEC18B,CLEC6A,CLIP…	220
Cancer,Organismal Injury and Abnormalities	Abdominal cancer	2.22e-08		-1.182	ABCA6,ABCB4,ABRA,ACOT11,ACSL5,ACSL6,ACTA1,ADAM28,ADAMDEC1,ADAMTS3,AK7,AK8,ALAS2,ALB,ALDH3A1,ALDOB,ALOX15B,ANKRD1,ANKRD2,ANKRD23,ANKRD65,ANKRD66,AQP4,ARHGEF37,ARMC2,ASPG,ATP6V0C,ATP6V1C2,ATP7B,BASP1,BDH1,BPGM,BSPRY,BTG2,C10orf90,C11orf16,C11orf87,C5AR2,CACNA1H,CACNA1S,CATSPER4,CCDC121,CCDC40,CCDC78,CCN1,CCN2,CDH4,CDHR4,CDKL1,CFAP161,CFAP52,CFAP54,CFAP57,CFAP58,CFAP65,CHAD,CLDN8,CLEC18B,CLEC6A,CLIP…	212
Cancer,Organismal Injury and Abnormalities	Nonhematologic malignant neoplasm	2.42e-08		-0.381	ABCA6,ABCB4,ABRA,ACOT11,ACSL5,ACSL6,ACTA1,ADAM28,ADAMDEC1,ADAMTS3,AK7,AK8,ALAS2,ALB,ALDH3A1,ALDOB,ALOX15B,ANKRD1,ANKRD2,ANKRD23,ANKRD65,ANKRD66,AP1S3,AQP4,ARHGEF37,ARMC2,ASPG,ATP6V0C,ATP6V1C2,ATP7B,BASP1,BDH1,BPGM,BSPRY,BTG2,C10orf90,C11orf16,C11orf87,C5AR2,CACNA1H,CACNA1S,CALML3,CATSPER4,CCDC121,CCDC40,CCDC78,CCN1,CCN2,CDH4,CDHR4,CDKL1,CFAP161,CFAP52,CFAP54,CFAP57,CFAP58,CFAP65,CHAD,CLDN8,CLEC18…	222
Cancer,Organismal Injury and Abnormalities	Abdominal adenocarcinoma	2.47e-08		-0.339	ABCA6,ABCB4,ABRA,ACOT11,ACSL6,ACTA1,ADAM28,ADAMDEC1,ADAMTS3,AK7,AK8,ALAS2,ALB,ALDH3A1,ALDOB,ALOX15B,ANKRD1,ANKRD23,ANKRD65,ANKRD66,AQP4,ARHGEF37,ARMC2,ASPG,ATP6V0C,ATP6V1C2,ATP7B,BASP1,BDH1,BPGM,BSPRY,C10orf90,C11orf16,C11orf87,C5AR2,CACNA1H,CACNA1S,CATSPER4,CCDC121,CCDC40,CCDC78,CCN1,CCN2,CDH4,CDHR4,CDKL1,CFAP161,CFAP52,CFAP54,CFAP57,CFAP58,CFAP65,CHAD,CLDN8,CLEC18B,CLEC6A,CLIP1,CNKSR1,CNTN5,CST…	200
Cancer,Organismal Injury and Abnormalities	Cancer of secretory structure	2.75e-08			ABCA6,ABCB4,ABRA,ACOT11,ACSL5,ACSL6,ACTA1,ADAM28,ADAMDEC1,ADAMTS3,AK7,AK8,ALAS2,ALB,ALDH3A1,ALDOB,ALOX15B,ANKRD1,ANKRD2,ANKRD23,ANKRD65,ANKRD66,AQP4,ARHGEF37,ARMC2,ASPG,ATP6V1C2,ATP7B,BASP1,BDH1,BPGM,BSPRY,BTG2,C10orf90,C11orf16,C11orf87,CACNA1H,CACNA1S,CCDC121,CCDC40,CCDC78,CCN1,CCN2,CDH4,CDHR4,CDKL1,CFAP161,CFAP52,CFAP54,CFAP57,CFAP58,CFAP65,CHAD,CLEC18B,CLIP1,CNKSR1,CNTN5,CST6,CTH,CYB5R2,CYFIP…	195
Cancer,Organismal Injury and Abnormalities	Abdominal neoplasm	3.88e-08		-1.911	ABCA6,ABCB4,ABRA,ACOT11,ACSL5,ACSL6,ACTA1,ADAM28,ADAMDEC1,ADAMTS3,AK7,AK8,ALAS2,ALB,ALDH3A1,ALDOB,ALOX15B,ANKRD1,ANKRD2,ANKRD23,ANKRD65,ANKRD66,AQP4,ARHGEF37,ARMC2,ASPG,ATP6V0C,ATP6V1C2,ATP7B,BASP1,BDH1,BPGM,BSPRY,BTG2,C10orf90,C11orf16,C11orf87,C5AR2,CACNA1H,CACNA1S,CATSPER4,CCDC121,CCDC40,CCDC78,CCN1,CCN2,CDH4,CDHR4,CDKL1,CFAP161,CFAP52,CFAP54,CFAP57,CFAP58,CFAP65,CHAD,CLDN8,CLEC18B,CLEC6A,CLIP…	213
Cancer,Organismal Injury and Abnormalities	Non-melanoma solid tumor	5e-08		0.728	ABCA6,ABCB4,ABRA,ACOT11,ACSL5,ACSL6,ACTA1,ADAM28,ADAMDEC1,ADAMTS3,AK7,AK8,ALAS2,ALB,ALDH3A1,ALDOB,ALOX15B,ANKRD1,ANKRD2,ANKRD23,ANKRD65,ANKRD66,AP1S3,AQP4,ARHGEF37,ARMC2,ASPG,ATP6V0C,ATP6V1C2,ATP7B,BASP1,BDH1,BPGM,BSPRY,BTG2,C10orf90,C11orf16,C11orf87,C5AR2,CACNA1H,CACNA1S,CATSPER4,CCDC121,CCDC40,CCDC78,CCN1,CCN2,CDH4,CDHR4,CDKL1,CFAP161,CFAP52,CFAP54,CFAP57,CFAP58,CFAP65,CHAD,CLDN8,CLEC18B,CLEC6…	221
Cancer,Organismal Injury and Abnormalities	Abdominal carcinoma	5.44e-08		-0.487	ABCA6,ABCB4,ABRA,ACOT11,ACSL6,ACTA1,ADAM28,ADAMDEC1,ADAMTS3,AK7,AK8,ALAS2,ALB,ALDH3A1,ALDOB,ALOX15B,ANKRD1,ANKRD2,ANKRD23,ANKRD65,ANKRD66,AQP4,ARHGEF37,ARMC2,ASPG,ATP6V0C,ATP6V1C2,ATP7B,BASP1,BDH1,BPGM,BSPRY,C10orf90,C11orf16,C11orf87,C5AR2,CACNA1H,CACNA1S,CATSPER4,CCDC121,CCDC40,CCDC78,CCN1,CCN2,CDH4,CDHR4,CDKL1,CFAP161,CFAP52,CFAP54,CFAP57,CFAP58,CFAP65,CHAD,CLDN8,CLEC18B,CLEC6A,CLIP1,CNKSR1,CN…	207
Cancer,Organismal Injury and Abnormalities	Head and neck tumor	5.57e-08		-0.283	ABCA6,ABCB4,ABRA,ACOT11,ACSL5,ACSL6,ACTA1,ADAM28,ADAMDEC1,ADAMTS3,AK7,AK8,ALAS2,ALB,ALDH3A1,ALDOB,ALOX15B,ANKRD1,ANKRD2,ANKRD23,ANKRD65,ANKRD66,AP1S3,AQP4,ARHGEF37,ARMC2,ASPG,ATP6V1C2,ATP7B,BASP1,BDH1,BPGM,BSPRY,BTG2,C10orf90,C11orf16,C11orf87,CACNA1H,CACNA1S,CATSPER4,CCDC121,CCDC40,CCDC78,CCN1,CCN2,CDH4,CDHR4,CDKL1,CFAP52,CFAP54,CFAP57,CFAP58,CFAP65,CHAD,CLDN8,CLEC18B,CLEC6A,CLIP1,CNKSR1,CNTN5,C…	202
Cancer,Organismal Injury and Abnormalities	Adenocarcinoma	1.22e-07		0.063	ABCA6,ABCB4,ABRA,ACOT11,ACSL6,ACTA1,ADAM28,ADAMDEC1,ADAMTS3,AK7,AK8,ALAS2,ALB,ALDH3A1,ALDOB,ALOX15B,ANKRD1,ANKRD23,ANKRD65,ANKRD66,AQP4,ARHGEF37,ARMC2,ASPG,ATP6V0C,ATP6V1C2,ATP7B,BASP1,BDH1,BPGM,BSPRY,C10orf90,C11orf16,C11orf87,C5AR2,CACNA1H,CACNA1S,CATSPER4,CCDC121,CCDC40,CCDC78,CCN1,CCN2,CDH4,CDHR4,CDKL1,CFAP161,CFAP52,CFAP54,CFAP57,CFAP58,CFAP65,CHAD,CLDN8,CLEC18B,CLEC6A,CLIP1,CNKSR1,CNTN5,CST…	201
Cancer,Organismal Injury and Abnormalities	Pelvic cancer	1.73e-07			ABCA6,ABCB4,ACSL6,ADAM28,ADAMDEC1,ADAMTS3,AK7,AK8,ALAS2,ALB,ALDH3A1,ALDOB,ALOX15B,ANKRD1,ANKRD66,ARHGEF37,ARMC2,ASPG,ATP7B,BASP1,BDH1,C10orf90,C11orf87,CACNA1H,CACNA1S,CCDC121,CCDC40,CCDC78,CCN1,CCN2,CDH4,CDHR4,CDKL1,CFAP161,CFAP52,CFAP54,CFAP57,CFAP58,CFAP65,CHAD,CLDN8,CLEC18B,CLIP1,CNKSR1,CNTN5,COX6A1,CST6,CTH,CYB5R2,CYFIP2,CYP2B6,DDC,DMKN,DMXL2,DNAH1,DNAH10,DOC2B,DRC1,DSG3,ELN,EPS8L1,ESRP1,FAM…	158
Cancer,Organismal Injury and Abnormalities	Genitourinary carcinoma	2.01e-07			ABCA6,ABCB4,ACSL6,ADAM28,ADAMDEC1,ADAMTS3,AK7,AK8,ALAS2,ALB,ALDH3A1,ALDOB,ALOX15B,ANKRD1,ANKRD66,ARHGEF37,ARMC2,ASPG,ATP6V0C,ATP7B,BASP1,BDH1,BPGM,C10orf90,C11orf87,CACNA1H,CACNA1S,CATSPER4,CCDC121,CCDC40,CCDC78,CCN1,CDH4,CDHR4,CDKL1,CFAP161,CFAP52,CFAP54,CFAP57,CFAP58,CFAP65,CHAD,CLDN8,CLEC18B,CLIP1,CNKSR1,CNTN5,COX6A1,CST6,CTH,CYB5R2,CYFIP2,CYP2B6,DDC,DMKN,DMXL2,DNAAF1,DNAH1,DNAH10,DOC2B,DRC1,D…	164
Cancer,Endocrine System Disorders,Organismal Injury and Abnormalities	Endocrine carcinoma	2.28e-07			ABCA6,ABCB4,ABRA,ACOT11,ACSL5,ACSL6,ACTA1,ADAM28,ADAMTS3,AK7,AK8,ALAS2,ALDH3A1,ALDOB,ALOX15B,ANKRD1,ANKRD2,ANKRD23,ANKRD65,ANKRD66,ARHGEF37,ARMC2,ASPG,ATP6V1C2,ATP7B,BASP1,BDH1,BPGM,BSPRY,BTG2,C10orf90,C11orf16,C11orf87,CACNA1H,CACNA1S,CCDC121,CCDC40,CCDC78,CCN1,CCN2,CDH4,CDHR4,CDKL1,CFAP52,CFAP54,CFAP57,CFAP58,CFAP65,CHAD,CLDN8,CLEC18B,CLIP1,CNKSR1,CNTN5,CST6,CTH,CYB5R2,CYFIP2,CYP26B1,CYP2B6,DDC…	184
Cancer,Organismal Injury and Abnormalities	Pelvic tumor	2.31e-07			ABCA6,ABCB4,ACSL6,ADAM28,ADAMDEC1,ADAMTS3,AK7,AK8,ALAS2,ALB,ALDH3A1,ALDOB,ALOX15B,ANKRD1,ANKRD66,ARHGEF37,ARMC2,ASPG,ATP7B,BASP1,BDH1,C10orf90,C11orf87,CACNA1H,CACNA1S,CCDC121,CCDC40,CCDC78,CCN1,CCN2,CDH4,CDHR4,CDKL1,CFAP161,CFAP52,CFAP54,CFAP57,CFAP58,CFAP65,CHAD,CLDN8,CLEC18B,CLIP1,CNKSR1,CNTN5,COX6A1,CST6,CTH,CYB5R2,CYFIP2,CYP2B6,DDC,DMKN,DMXL2,DNAH1,DNAH10,DOC2B,DRC1,DSG3,ELN,EPS8L1,ESRP1,FAM…	159
Cancer,Organismal Injury and Abnormalities,Reproductive System Disease	Genital tumor	2.66e-07			ABCA6,ABCB4,ACSL6,ADAM28,ADAMDEC1,ADAMTS3,AK7,AK8,ALAS2,ALB,ALDH3A1,ALDOB,ALOX15B,ANKRD1,ANKRD66,ARHGEF37,ARMC2,ASPG,ATP7B,BASP1,BDH1,C10orf90,CACNA1H,CACNA1S,CCDC121,CCDC40,CCDC78,CCN1,CCN2,CDH4,CDHR4,CDKL1,CFAP161,CFAP52,CFAP54,CFAP57,CFAP58,CFAP65,CHAD,CLDN8,CLEC18B,CLIP1,CNTN5,CST6,CTH,CYB5R2,CYFIP2,CYP2B6,DMKN,DMXL2,DNAH1,DNAH10,DOC2B,DRC1,DRC7,DSG3,ELN,EPS8L1,ESRP1,FAM47E,FAM81B,FANCL,FGF6,…	153
Cancer,Organismal Injury and Abnormalities	Genitourinary tumor	2.94e-07	Decreased	-2.339	ABCA6,ABCB4,ACSL6,ADAM28,ADAMDEC1,ADAMTS3,AK7,AK8,ALAS2,ALB,ALDH3A1,ALDOB,ALOX15B,ANKRD1,ANKRD66,ARHGEF37,ARMC2,ASPG,ATP6V0C,ATP7B,BASP1,BDH1,BPGM,BTG2,C10orf90,C11orf87,CACNA1H,CACNA1S,CATSPER4,CCDC121,CCDC40,CCDC78,CCN1,CCN2,CDH4,CDHR4,CDKL1,CFAP161,CFAP52,CFAP54,CFAP57,CFAP58,CFAP65,CHAD,CLDN8,CLEC18B,CLIP1,CNKSR1,CNTN5,COX6A1,CST6,CTH,CYB5R2,CYFIP2,CYP2B6,DDC,DMKN,DMXL2,DNAAF1,DNAH1,DNAH10,DO…	172
Cancer,Organismal Injury and Abnormalities	Formation of solid tumor	3.25e-07		-0.595	ABCA6,ABCB4,ABRA,ACOT11,ACSL5,ACSL6,ACTA1,ADAM28,ADAMDEC1,ADAMTS3,AK7,AK8,ALAS2,ALB,ALDH3A1,ALDOB,ALOX15B,ANKRD1,ANKRD2,ANKRD23,ANKRD65,ANKRD66,AP1S3,AQP4,ARHGEF37,ARMC2,ASPG,ATP6V1C2,ATP7B,BASP1,BDH1,BPGM,BSPRY,BTG2,C10orf90,C11orf87,CACNA1H,CACNA1S,CATSPER4,CCDC121,CCDC40,CCDC78,CCN1,CDH4,CDHR4,CDKL1,CFAP161,CFAP52,CFAP54,CFAP57,CFAP58,CFAP65,CHAD,CLDN8,CLEC18B,CLEC6A,CLIP1,CNKSR1,CNTN5,CST6,CT…	197
Cancer,Organismal Injury and Abnormalities	Malignant genitourinary solid tumor	3.3e-07			ABCA6,ABCB4,ACSL6,ADAM28,ADAMDEC1,ADAMTS3,AK7,AK8,ALAS2,ALB,ALDH3A1,ALDOB,ALOX15B,ANKRD1,ANKRD66,ARHGEF37,ARMC2,ASPG,ATP6V0C,ATP7B,BASP1,BDH1,BPGM,BTG2,C10orf90,C11orf87,CACNA1H,CACNA1S,CATSPER4,CCDC121,CCDC40,CCDC78,CCN1,CCN2,CDH4,CDHR4,CDKL1,CFAP161,CFAP52,CFAP54,CFAP57,CFAP58,CFAP65,CHAD,CLDN8,CLEC18B,CLIP1,CNKSR1,CNTN5,COX6A1,CST6,CTH,CYB5R2,CYFIP2,CYP2B6,DDC,DMKN,DMXL2,DNAAF1,DNAH1,DNAH10,DO…	170
Cancer,Organismal Injury and Abnormalities,Reproductive System Disease	Genital tract cancer	3.69e-07			ABCA6,ABCB4,ACSL6,ADAM28,ADAMDEC1,ADAMTS3,AK7,AK8,ALAS2,ALB,ALDH3A1,ALDOB,ALOX15B,ANKRD1,ANKRD66,ARHGEF37,ARMC2,ASPG,ATP7B,BASP1,BDH1,C10orf90,CACNA1H,CACNA1S,CCDC121,CCDC40,CCDC78,CCN1,CCN2,CDH4,CDHR4,CDKL1,CFAP161,CFAP52,CFAP54,CFAP57,CFAP58,CFAP65,CHAD,CLDN8,CLEC18B,CLIP1,CNTN5,CST6,CTH,CYB5R2,CYFIP2,CYP2B6,DMKN,DMXL2,DNAH1,DNAH10,DOC2B,DRC1,DSG3,ELN,EPS8L1,ESRP1,FAM47E,FAM81B,FANCL,FGF6,FHDC1…	151
Cancer,Organismal Injury and Abnormalities	Intraabdominal organ tumor	4.81e-07		-1.911	ABCA6,ABCB4,ABRA,ACOT11,ACSL5,ACSL6,ACTA1,ADAM28,ADAMDEC1,ADAMTS3,AK7,AK8,ALAS2,ALB,ALDH3A1,ALDOB,ALOX15B,ANKRD2,ANKRD23,ANKRD65,ANKRD66,AQP4,ARHGEF37,ARMC2,ASPG,ATP6V0C,ATP6V1C2,ATP7B,BASP1,BDH1,BPGM,BSPRY,BTG2,C10orf90,C11orf16,C11orf87,C5AR2,CACNA1H,CACNA1S,CATSPER4,CCDC121,CCDC40,CCDC78,CCN1,CCN2,CDH4,CDHR4,CDKL1,CFAP161,CFAP52,CFAP54,CFAP57,CFAP58,CFAP65,CLDN8,CLEC18B,CLEC6A,CLIP1,CNKSR1,CNT…	208
Cancer,Organismal Injury and Abnormalities	Anogenital cancer	5e-07			ABCA6,ABCB4,ACSL6,ADAM28,ADAMDEC1,ADAMTS3,AK7,AK8,ALAS2,ALB,ALDH3A1,ALDOB,ALOX15B,ANKRD1,ANKRD66,ARHGEF37,ARMC2,ASPG,ATP6V0C,ATP7B,BASP1,BDH1,BTG2,C10orf90,CACNA1H,CACNA1S,CCDC121,CCDC40,CCDC78,CCN1,CCN2,CDH4,CDHR4,CDKL1,CFAP161,CFAP52,CFAP54,CFAP57,CFAP58,CFAP65,CHAD,CLDN8,CLEC18B,CLIP1,CNTN5,CST6,CTH,CYB5R2,CYFIP2,CYP2B6,DMKN,DMXL2,DNAAF1,DNAH1,DNAH10,DOC2B,DRC1,DSG3,ELN,EPS8L1,ESRP1,FAM47E,FAM…	162
Cancer,Endocrine System Disorders,Organismal Injury and Abnormalities	Endocrine gland tumor	5.09e-07			ABCA6,ABCB4,ABRA,ACOT11,ACSL5,ACSL6,ACTA1,ADAM28,ADAMTS3,AK7,AK8,ALAS2,ALDH3A1,ALDOB,ALOX15B,ANKRD1,ANKRD2,ANKRD23,ANKRD65,ANKRD66,ARHGEF37,ARMC2,ASPG,ATP6V1C2,ATP7B,BASP1,BDH1,BPGM,BSPRY,BTG2,C10orf90,C11orf16,C11orf87,CACNA1H,CACNA1S,CCDC121,CCDC40,CCDC78,CCN1,CCN2,CDH4,CDHR4,CDKL1,CFAP52,CFAP54,CFAP57,CFAP58,CFAP65,CHAD,CLDN8,CLEC18B,CLIP1,CNKSR1,CNTN5,CST6,CTH,CYB5R2,CYFIP2,CYP26B1,CYP2B6,DDC…	185
Cancer,Organismal Injury and Abnormalities	Genitourinary adenocarcinoma	5.62e-07			ABCA6,ABCB4,ACSL6,ADAM28,ADAMDEC1,AK7,AK8,ALAS2,ALB,ALDOB,ALOX15B,ANKRD1,ANKRD66,ARHGEF37,ARMC2,ASPG,ATP7B,BASP1,BDH1,BPGM,C10orf90,CACNA1H,CACNA1S,CATSPER4,CCDC121,CCDC40,CCDC78,CCN1,CDH4,CDHR4,CDKL1,CFAP161,CFAP52,CFAP54,CFAP57,CFAP58,CFAP65,CHAD,CLDN8,CLEC18B,CLIP1,CNTN5,CST6,CTH,CYB5R2,CYFIP2,CYP2B6,DMKN,DMXL2,DNAAF1,DNAH1,DNAH10,DOC2B,DRC1,DSG3,ELN,EPS8L1,ESRP1,FAM47E,FAM81B,FANCL,FGF6,FHDC1…	147
Cancer,Neurological Disease,Organismal Injury and Abnormalities	Nervous system neoplasm	6.26e-07		-0.831	ABCB4,ABRA,ACOT11,ACSL5,ACSL6,ADAM28,ADAMDEC1,ADAMTS3,AK7,ALAS2,ALB,ALDH3A1,ALOX15B,ANKRD1,ANKRD23,ANKRD65,AP1S3,AQP4,ARHGEF37,ARMC2,ATP6V1C2,ATP7B,BSPRY,BTG2,C10orf90,CACNA1H,CACNA1S,CATSPER4,CCDC40,CCDC78,CDH4,CDHR4,CDKL1,CFAP57,CFAP58,CHAD,CLDN8,CLEC18B,CLEC6A,CLIP1,CNKSR1,CNTN5,CYB5R2,CYFIP2,CYP26B1,DDC,DDN,DMKN,DMXL2,DNAAF1,DNAH1,DNAH10,DRC1,DRC7,ENO4,EPS8L1,ESRP1,FAM47E,FAM81B,FAM83E,FANCL,…	148
Cancer,Neurological Disease,Organismal Injury and Abnormalities	Central nervous system solid tumor	7.02e-07			ABCB4,ABRA,ACOT11,ACSL5,ACSL6,ADAM28,ADAMDEC1,ADAMTS3,AK7,ALAS2,ALB,ALDH3A1,ALOX15B,ANKRD1,ANKRD23,ANKRD65,AP1S3,AQP4,ARHGEF37,ARMC2,ATP6V1C2,ATP7B,BSPRY,BTG2,C10orf90,CACNA1H,CACNA1S,CATSPER4,CCDC40,CCDC78,CDH4,CDHR4,CDKL1,CFAP57,CFAP58,CHAD,CLDN8,CLEC18B,CLEC6A,CLIP1,CNKSR1,CNTN5,CYB5R2,CYFIP2,CYP26B1,DDC,DDN,DMKN,DMXL2,DNAAF1,DNAH1,DNAH10,DRC1,DRC7,ENO4,EPS8L1,ESRP1,FAM47E,FAM81B,FAM83E,FANCL,…	147
Cancer,Organismal Injury and Abnormalities	Neck neoplasm	7.48e-07			ABCA6,ABCB4,ABRA,ACOT11,ACSL5,ACSL6,ACTA1,ADAM28,ADAMTS3,AK7,AK8,ALAS2,ALB,ALDH3A1,ALDOB,ALOX15B,ANKRD1,ANKRD2,ANKRD23,ANKRD65,ANKRD66,ARHGEF37,ARMC2,ASPG,ATP6V1C2,ATP7B,BASP1,BDH1,BPGM,BSPRY,BTG2,C11orf16,C11orf87,CACNA1H,CACNA1S,CCDC121,CCDC40,CCDC78,CCN1,CCN2,CDH4,CDHR4,CDKL1,CFAP52,CFAP54,CFAP57,CFAP58,CFAP65,CHAD,CLEC18B,CLIP1,CNKSR1,CNTN5,CST6,CTH,CYB5R2,CYFIP2,CYP26B1,CYP2B6,DDC,DDN,DMKN,D…	179
Cancer,Endocrine System Disorders,Organismal Injury and Abnormalities	Thyroid carcinoma	7.82e-07			ABCA6,ABCB4,ABRA,ACOT11,ACSL5,ACSL6,ACTA1,ADAM28,ADAMTS3,AK7,AK8,ALAS2,ALDH3A1,ALDOB,ALOX15B,ANKRD1,ANKRD2,ANKRD23,ANKRD65,ANKRD66,ARHGEF37,ARMC2,ASPG,ATP6V1C2,ATP7B,BASP1,BDH1,BPGM,BSPRY,BTG2,C11orf16,C11orf87,CACNA1H,CACNA1S,CCDC121,CCDC40,CCDC78,CCN1,CCN2,CDH4,CDHR4,CDKL1,CFAP52,CFAP54,CFAP57,CFAP58,CFAP65,CHAD,CLEC18B,CLIP1,CNKSR1,CNTN5,CST6,CTH,CYB5R2,CYFIP2,CYP26B1,CYP2B6,DDC,DDN,DMKN,DMXL2…	177
Cancer,Organismal Injury and Abnormalities	Extracranial solid tumor	1.03e-06		-1.582	ABCA6,ABCB4,ABRA,ACOT11,ACSL5,ACSL6,ACTA1,ADAM28,ADAMDEC1,ADAMTS3,AK7,AK8,ALAS2,ALB,ALDH3A1,ALDOB,ALOX15B,ANKRD1,ANKRD2,ANKRD23,ANKRD65,ANKRD66,AQP4,ARHGEF37,ARMC2,ASPG,ATP6V0C,ATP6V1C2,ATP7B,BASP1,BDH1,BPGM,BSPRY,BTG2,C10orf90,C11orf16,C11orf87,C5AR2,CACNA1H,CACNA1S,CALML3,CATSPER4,CCDC121,CCDC40,CCDC78,CCN1,CCN2,CDH4,CDHR4,CDKL1,CFAP161,CFAP52,CFAP54,CFAP57,CFAP58,CFAP65,CHAD,CLDN8,CLEC18B,CLEC…	221
Cancer,Gastrointestinal Disease,Organismal Injury and Abnormalities	Digestive system cancer	1.22e-06		-1.182	ABCA6,ABCB4,ABRA,ACOT11,ACSL5,ACSL6,ACTA1,ADAM28,ADAMDEC1,ADAMTS3,AK7,AK8,ALAS2,ALB,ALDH3A1,ALDOB,ALOX15B,ANKRD2,ANKRD23,ANKRD65,ANKRD66,AQP4,ARHGEF37,ARMC2,ASPG,ATP6V0C,ATP6V1C2,ATP7B,BASP1,BDH1,BSPRY,C10orf90,C11orf16,C11orf87,C5AR2,CACNA1H,CACNA1S,CATSPER4,CCDC40,CCN1,CCN2,CDH4,CDHR4,CDKL1,CFAP161,CFAP52,CFAP54,CFAP57,CFAP65,CLDN8,CLEC6A,CLIP1,CNKSR1,CNTN5,CST6,CTH,CYB5R2,CYFIP2,CYP26B1,CYP2B6…	199
Cancer,Gastrointestinal Disease,Organismal Injury and Abnormalities	Digestive organ tumor	1.61e-06		-1.534	ABCA6,ABCB4,ABRA,ACOT11,ACSL5,ACSL6,ACTA1,ADAM28,ADAMDEC1,ADAMTS3,AK7,AK8,ALAS2,ALB,ALDH3A1,ALDOB,ALOX15B,ANKRD2,ANKRD23,ANKRD65,ANKRD66,AQP4,ARHGEF37,ARMC2,ASPG,ATP6V0C,ATP6V1C2,ATP7B,BASP1,BDH1,BSPRY,C10orf90,C11orf16,C11orf87,C5AR2,CACNA1H,CACNA1S,CATSPER4,CCDC40,CCN1,CCN2,CDH4,CDHR4,CDKL1,CFAP161,CFAP52,CFAP54,CFAP57,CFAP65,CLDN8,CLEC18B,CLEC6A,CLIP1,CNKSR1,CNTN5,CST6,CTH,CYB5R2,CYFIP2,CYP26B…	201
Cancer,Organismal Injury and Abnormalities,Reproductive System Disease	Prostate cancer	1.97e-06			ABCB4,ADAMDEC1,ADAMTS3,AK7,ALB,ALDOB,ANKRD1,ARHGEF37,ASPG,BDH1,CACNA1H,CACNA1S,CCDC40,CDHR4,CDKL1,CFAP161,CFAP54,CFAP65,CHAD,CLIP1,CNTN5,CYB5R2,CYFIP2,DMKN,DMXL2,DNAH1,DRC1,ELN,ESRP1,FAM47E,FAM81B,FANCL,FGF6,FMN1,FRMPD2,GIPR,GRAMD2A,GRHL2,GRM1,HBA1/HBA2,HHIP,HLA-A,HS3ST4,HS3ST5,IGF2,IVNS1ABP,KCNC1,KCNC3,KIF27,KLK11,KLK3,KRT8,LGALS3,LHX8,LRRC2,LTA,MCM10,MYH7,MYOM2,MYOT,NHLRC4,NRXN2,PNPLA7,POLQ,PRK…	91
Lipid Metabolism,Small Molecule Biochemistry	Conversion of fatty acid	2.13e-06		-1.34	ACSL5,ACSL6,ALB,ALDH3A1,ALOX15B,CYP2B6,HPGD	7
Cancer,Organismal Injury and Abnormalities	Head and neck carcinoma	2.19e-06			ABCA6,ABCB4,ABRA,ACOT11,ACSL5,ACSL6,ACTA1,ADAM28,ADAMTS3,AK7,AK8,ALAS2,ALB,ALDH3A1,ALDOB,ALOX15B,ANKRD1,ANKRD2,ANKRD23,ANKRD65,ANKRD66,ARHGEF37,ARMC2,ASPG,ATP6V1C2,ATP7B,BASP1,BDH1,BPGM,BSPRY,BTG2,C11orf16,C11orf87,CACNA1H,CACNA1S,CCDC121,CCDC40,CCDC78,CCN1,CCN2,CDH4,CDHR4,CDKL1,CFAP52,CFAP54,CFAP57,CFAP58,CFAP65,CHAD,CLEC18B,CLIP1,CNKSR1,CNTN5,CST6,CTH,CYB5R2,CYFIP2,CYP26B1,CYP2B6,DDC,DDN,DMKN,D…	183
Cancer,Organismal Injury and Abnormalities	Pelvic carcinoma	2.37e-06			ABCA6,ABCB4,ACSL6,ADAM28,ADAMDEC1,AK7,AK8,ALAS2,ALB,ALDOB,ALOX15B,ANKRD1,ANKRD66,ARHGEF37,ARMC2,ASPG,ATP7B,BASP1,BDH1,C10orf90,C11orf87,CACNA1H,CACNA1S,CCDC121,CCDC40,CCDC78,CCN1,CDH4,CDHR4,CDKL1,CFAP161,CFAP52,CFAP54,CFAP57,CFAP58,CFAP65,CHAD,CLDN8,CLEC18B,CLIP1,CNKSR1,CNTN5,COX6A1,CST6,CTH,CYB5R2,CYFIP2,CYP2B6,DDC,DMKN,DMXL2,DNAH1,DNAH10,DOC2B,DRC1,DSG3,ELN,EPS8L1,ESRP1,FAM47E,FAM81B,FANCL,FGF6…	149
Cancer,Neurological Disease,Organismal Injury and Abnormalities	Central nervous system cancer	3.71e-06			ABCB4,ABRA,ACOT11,ACSL5,ACSL6,ADAM28,ADAMDEC1,ADAMTS3,AK7,ALAS2,ALB,ALDH3A1,ALOX15B,ANKRD1,ANKRD23,ANKRD65,AP1S3,AQP4,ARHGEF37,ARMC2,ATP6V1C2,ATP7B,BSPRY,BTG2,C10orf90,CACNA1H,CACNA1S,CATSPER4,CCDC40,CCDC78,CDH4,CDHR4,CDKL1,CFAP57,CFAP58,CHAD,CLDN8,CLEC18B,CLIP1,CNKSR1,CNTN5,CYB5R2,CYFIP2,DDC,DDN,DMKN,DMXL2,DNAAF1,DNAH1,DNAH10,DRC1,DRC7,ENO4,EPS8L1,ESRP1,FAM47E,FAM81B,FAM83E,FANCL,FGF6,FHDC1,FMN1…	142
Cancer,Organismal Injury and Abnormalities,Reproductive System Disease	Male genital neoplasm	4.06e-06			ABCB4,ADAMDEC1,ADAMTS3,AK7,ALB,ALDOB,ANKRD1,ARHGEF37,ASPG,BDH1,CACNA1H,CACNA1S,CCDC40,CDHR4,CDKL1,CFAP161,CFAP54,CFAP65,CHAD,CLIP1,CNTN5,CYB5R2,CYFIP2,DMKN,DMXL2,DNAH1,DRC1,DRC7,ELN,ESRP1,FAM47E,FAM81B,FANCL,FGF6,FMN1,FRMPD2,GIPR,GRAMD2A,GRHL2,GRM1,HBA1/HBA2,HHIP,HLA-A,HS3ST4,HS3ST5,IGF2,IVNS1ABP,KCNC1,KCNC3,KIF27,KLK11,KLK3,KRT8,LGALS3,LHX8,LRRC2,LTA,MCM10,MYH7,MYOM2,MYOT,NHLRC4,NRXN2,PNPLA7,POL…	92
Cancer,Organismal Injury and Abnormalities	Head and neck cancer	4.73e-06			ABCA6,ABCB4,ABRA,ACOT11,ACSL5,ACSL6,ACTA1,ADAM28,ADAMTS3,AK7,AK8,ALAS2,ALB,ALDH3A1,ALDOB,ALOX15B,ANKRD1,ANKRD2,ANKRD23,ANKRD65,ANKRD66,AP1S3,ARHGEF37,ARMC2,ASPG,ATP6V1C2,ATP7B,BASP1,BDH1,BPGM,BSPRY,BTG2,C11orf16,C11orf87,CACNA1H,CACNA1S,CCDC121,CCDC40,CCDC78,CCN1,CCN2,CDH4,CDHR4,CDKL1,CFAP52,CFAP54,CFAP57,CFAP58,CFAP65,CHAD,CLEC18B,CLIP1,CNKSR1,CNTN5,CST6,CTH,CYB5R2,CYFIP2,CYP26B1,CYP2B6,DDC,DDN,…	187
Lipid Metabolism,Small Molecule Biochemistry	Conversion of lipid	6.86e-06		-1.4	ACSL5,ACSL6,ALB,ALDH3A1,ALOX15B,CYP2B6,HPGD,LIPH,Nppb,PRKN,TAC1	11
Cancer,Organismal Injury and Abnormalities,Respiratory Disease	Respiratory system tumor	1.04e-05		1.539	ABCA6,ABCB4,ACOT11,ADAM28,ADAMTS3,AK8,ALAS2,ALB,ALDH3A1,ALDOB,ASPG,ATP6V1C2,C10orf90,CACNA1S,CATSPER4,CCDC121,CCDC40,CCN1,CCN2,CDH4,CDKL1,CFAP54,CFAP58,CFAP65,CLDN8,CLEC18B,CNTN5,CTH,CYP26B1,CYP2B6,DDC,DMKN,DMXL2,DNAH10,DRC7,DSG3,ELN,ENO4,FANCL,FMN1,FNIP2,FSTL4,GALE,GIPR,GPR137C,GRHL2,GRM1,H1-2,HHIP,HLA-A,HLA-E,HMGA1,HPGD,HS3ST4,IGF2,IQUB,IVNS1ABP,KCNC1,KIF27,KLK11,KLK3,KRT8,LHX8,LRRC23,LRRC36,LT…	105
Cancer,Gastrointestinal Disease,Organismal Injury and Abnormalities	Gastrointestinal carcinoma	1.06e-05			ABCA6,ABCB4,ABRA,ACOT11,ACSL6,ACTA1,ADAM28,ADAMDEC1,ADAMTS3,AK7,AK8,ALAS2,ALB,ALDH3A1,ALDOB,ALOX15B,ANKRD2,ANKRD23,ANKRD65,ANKRD66,AQP4,ARHGEF37,ARMC2,ASPG,ATP6V0C,ATP6V1C2,ATP7B,BASP1,BDH1,BSPRY,C10orf90,C11orf16,C11orf87,C5AR2,CACNA1H,CACNA1S,CATSPER4,CCDC40,CCN1,CCN2,CDH4,CDHR4,CDKL1,CFAP161,CFAP52,CFAP54,CFAP57,CFAP65,CLDN8,CLEC6A,CLIP1,CNKSR1,CNTN5,CYB5R2,CYFIP2,CYP26B1,CYP2B6,DDC,DDN,DMKN,D…	180
Neurological Disease,Organismal Injury and Abnormalities,Psychological Disorders	Dementia	1.34e-05			ALB,ARMC2,CACNA1S,CCN2,CDKL1,CNKSR1,CTH,DDC,HBA1/HBA2,HLA-E,HMGA1,IGF2,LGALS3,MARCHF4,MT-TG,PENK,PRKN,PTGDS,RELN,SERPINA1,SERPINE1,SLC12A3,SLC1A2,SOX2,SPARC,TNIK	26
Cancer,Gastrointestinal Disease,Organismal Injury and Abnormalities	Gastrointestinal tumor	1.65e-05		-1.082	ABCA6,ABCB4,ABRA,ACOT11,ACSL5,ACSL6,ACTA1,ADAM28,ADAMDEC1,ADAMTS3,AK7,AK8,ALAS2,ALB,ALDH3A1,ALDOB,ALOX15B,ANKRD2,ANKRD23,ANKRD65,ANKRD66,AQP4,ARHGEF37,ARMC2,ASPG,ATP6V0C,ATP6V1C2,ATP7B,BASP1,BDH1,BSPRY,C10orf90,C11orf16,C11orf87,C5AR2,CACNA1H,CACNA1S,CATSPER4,CCDC40,CCN1,CCN2,CDH4,CDHR4,CDKL1,CFAP161,CFAP52,CFAP54,CFAP57,CFAP65,CLDN8,CLEC6A,CLIP1,CNKSR1,CNTN5,CYB5R2,CYFIP2,CYP26B1,CYP2B6,DDC,DDN,…	185
Cancer,Gastrointestinal Disease,Organismal Injury and Abnormalities	Gastrointestinal tract cancer	2.23e-05			ABCA6,ABCB4,ABRA,ACOT11,ACSL5,ACSL6,ACTA1,ADAM28,ADAMDEC1,ADAMTS3,AK7,AK8,ALAS2,ALB,ALDH3A1,ALDOB,ALOX15B,ANKRD2,ANKRD23,ANKRD65,ANKRD66,AQP4,ARHGEF37,ARMC2,ASPG,ATP6V0C,ATP6V1C2,ATP7B,BASP1,BDH1,BSPRY,C10orf90,C11orf16,C11orf87,C5AR2,CACNA1H,CACNA1S,CATSPER4,CCDC40,CCN1,CCN2,CDH4,CDHR4,CDKL1,CFAP161,CFAP52,CFAP54,CFAP57,CFAP65,CLDN8,CLEC6A,CLIP1,CNKSR1,CNTN5,CYB5R2,CYFIP2,CYP26B1,CYP2B6,DDC,DDN,…	184
Cancer,Organismal Injury and Abnormalities,Respiratory Disease	Lung cancer	2.41e-05		1.238	ABCA6,ACOT11,ADAM28,ADAMTS3,AK8,ALAS2,ALDH3A1,ASPG,ATP6V1C2,C10orf90,CACNA1S,CATSPER4,CCDC121,CCDC40,CCN1,CCN2,CDH4,CDKL1,CFAP54,CFAP58,CFAP65,CLDN8,CLEC18B,CNTN5,CTH,CYP26B1,CYP2B6,DDC,DMKN,DMXL2,DNAH10,DSG3,ELN,ENO4,FANCL,FMN1,FNIP2,FSTL4,GALE,GIPR,GPR137C,GRHL2,GRM1,H1-2,HHIP,HLA-A,HLA-E,HMGA1,HPGD,HS3ST4,IGF2,IQUB,IVNS1ABP,KCNC1,KIF27,KLK11,KLK3,KRT8,LHX8,LRRC23,LTA,MYH7,MYOM2,NEK2,NR4A1,ODAD…	97
Cancer,Neurological Disease,Organismal Injury and Abnormalities	Glioma cancer	2.46e-05			ABCB4,ABRA,ACOT11,ACSL5,ACSL6,ADAM28,ADAMDEC1,ADAMTS3,AK7,ALAS2,ALB,ALDH3A1,ALOX15B,ANKRD1,ANKRD23,ANKRD65,AP1S3,AQP4,ARHGEF37,ARMC2,ATP7B,BSPRY,C10orf90,CACNA1H,CACNA1S,CATSPER4,CCDC40,CCDC78,CDH4,CDHR4,CDKL1,CFAP57,CFAP58,CHAD,CLDN8,CLIP1,CNKSR1,CNTN5,CYFIP2,DDC,DDN,DMKN,DMXL2,DNAAF1,DNAH1,DNAH10,DRC1,DRC7,ENO4,EPS8L1,ESRP1,FAM47E,FAM81B,FAM83E,FANCL,FGF6,FHDC1,FMN1,FNIP2,FRMPD2,FSTL4,GALE,GPR1…	137
Cardiovascular Disease,Hereditary Disorder,Organismal Injury and Abnormalities	Familial cardiovascular disease	2.94e-05			ACTA1,ADAMTS3,ALB,ANKRD1,CACNA1S,CCDC40,CCN2,DDC,DNAAF1,DNAH1,DRC1,ELN,GDF2,GPD1,HABP2,MT-TG,MYH7,RSPH1,SERPINA1,SLC12A3,ZMYND10	21
Cellular Movement	Cell movement	3.71e-05		0.387	ABCB4,ALB,ALOX15B,AQP4,BTG2,C5AR2,CALML3,CATSPER4,CCDC40,CCN1,CCN2,Cd24a,CDH4,CFAP65,CHAD,CLIP1,CST6,CYP26B1,DNAH1,DOC2B,DSG3,ELN,ENO4,ESRP1,FGF6,GDF2,GRHL2,H19,HABP2,HLA-A,HMGA1,IGF2,IQUB,IVNS1ABP,KLK3,KRT8,LGALS3,LTA,Muc1,MYB,NR4A1,Orm1 (includes others),PENK,PLET1,PRKCQ,PRKN,PTGDS,PTTG1,RELN,SCGB1A1,SCGB3A1,SERPINA1,SERPINE1,SLC1A2,SLURP1,SORBS1,SOX2,SPARC,STAB2,TAC1,TNIK,TRAF4,TRIM29,TTC21A,Z…	65
Dermatological Diseases and Conditions,Organismal Injury and Abnormalities	Skin lesion	7.69e-05		-0.357	ABCA6,ABCB4,ABRA,ACOT11,ACSL5,ACSL6,ADAM28,ADAMDEC1,ADAMTS3,AK7,AK8,ALAS2,ALB,ALDH3A1,ALDOB,ALOX15B,ANKRD1,ANKRD23,ANKRD66,AQP4,ARHGEF37,ARMC2,ATP6V1C2,ATP7B,BASP1,BPGM,C10orf90,C11orf16,C5AR2,CACNA1H,CACNA1S,CALML3,CATSPER4,CCDC40,CCDC78,CCN2,CDH4,CDHR4,CFAP161,CFAP52,CFAP54,CFAP57,CFAP58,CFAP65,CHAD,CLEC18B,CLEC6A,CLIP1,CNKSR1,CNTN5,CYFIP2,CYP2B6,DDC,DDN,DMKN,DMXL2,DNAAF1,DNAH1,DNAH10,DOC2B,DRC…	155
Cancer,Organismal Injury and Abnormalities	Cancer of cells	8.36e-05		0.493	ABCA6,ABCB4,ACOT11,ACSL6,ADAM28,ALB,ALDOB,ALOX15B,BASP1,BTG2,C10orf90,CACNA1H,CACNA1S,CCDC121,CCN1,CCN2,CDH4,CDHR4,CDKL1,CFAP54,CFAP58,CFAP65,CLEC18B,CLEC6A,CLIP1,CNKSR1,CNTN5,CTH,CYB5R2,CYFIP2,CYP26B1,CYP2B6,DDC,DMKN,DMXL2,DNAH1,DNAH10,DOC2B,DRC1,DRC7,DSG3,ESRP1,FAM47E,FANCL,FGF6,FHDC1,GDF2,GIPR,GPD1,GRAMD2A,H1-2,H19,H3C1,HBA1/HBA2,HBB,HHIP,HLA-A,HMGA1,HSF4,IGF2,IQUB,IVNS1ABP,KCNMB2,KIF27,KLK3,K…	113
Neurological Disease,Organismal Injury and Abnormalities	Cerebral disorder	8.51e-05		0.494	ABCB4,ABRA,ACSL5,ADAM28,ADAMTS3,ALDH3A1,ALOX15B,ANKRD65,AP1S3,AQP4,ARHGEF37,ARMC2,BSPRY,CACNA1H,CACNA1S,CCDC40,CCDC78,CCN1,CDKL1,CFAP57,CLIP1,CNTN5,CYP26B1,DDN,DMKN,DMXL2,DNAH1,DRC7,ELN,EPS8L1,ESRP1,FAM47E,FAM81B,FAM83E,FHDC1,FNIP2,FSTL4,HHIP,HSF4,IGF2,IVNS1ABP,KCNC1,KCNC3,KRT8,LGALS3,LRRC23,LTA,MARCHF4,MCM10,MT-ND3,MYB,MYH7,MYOM3,NR4A1,PLET1,POLQ,PRKCQ,PRKN,RELN,SERPINA1,SERPINE1,SLC12A3,SLC1A2,…	73
Cancer,Organismal Injury and Abnormalities,Reproductive System Disease	Breast or gynecological cancer	0.000112			ABCA6,ABCB4,ACSL6,ADAM28,ADAMDEC1,ADAMTS3,AK7,AK8,ALAS2,ALB,ALDH3A1,ALDOB,ALOX15B,ANKRD66,ARMC2,ATP6V0C,ATP7B,BASP1,BDH1,BTG2,C10orf90,CACNA1H,CCDC121,CCDC40,CCDC78,CCN1,CCN2,CDH4,CDKL1,CFAP52,CFAP54,CFAP57,CFAP58,CFAP65,CLDN8,CLEC18B,CLIP1,CNTN5,CST6,CTH,CYFIP2,CYP2B6,DMKN,DMXL2,DNAAF1,DNAH1,DNAH10,DOC2B,DSG3,EPS8L1,ESRP1,FANCL,FGF6,FHDC1,FMO3,FNIP2,FRMPD2,GALE,GCHFR,GDF2,GNB3,GPD1,GRAMD2A,GRHL2…	135
Neurological Disease	Neurological signs	0.000123			ACOT11,ANKRD2,AQP4,BASP1,CCN2,CYFIP2,CYP26B1,CYP2B6,DDC,GPD1,IGF2,IVNS1ABP,KCNC1,KCNC3,MYH7,MYOM2,NR4A1,NRXN2,PENK,PRKN,SERPINA1,SERPINE1,SLC1A2,SOX2,TAC1	25
Cancer,Organismal Injury and Abnormalities	Tumorigenesis of epithelial neoplasm	0.000126		-0.627	ABCA6,ABCB4,ACOT11,ACSL6,ACTA1,ADAM28,ADAMDEC1,ADAMTS3,AK7,AK8,ALAS2,ALB,ALDH3A1,ALDOB,ALOX15B,ANKRD2,ANKRD23,ANKRD65,ANKRD66,AQP4,ARHGEF37,ARMC2,ASPG,ATP6V1C2,ATP7B,BASP1,BDH1,BPGM,C10orf90,C11orf87,CACNA1H,CACNA1S,CATSPER4,CCDC121,CCDC40,CCDC78,CCN1,CDH4,CDHR4,CDKL1,CFAP161,CFAP52,CFAP54,CFAP57,CFAP58,CFAP65,CLDN8,CLEC18B,CLIP1,CNKSR1,CNTN5,CTH,CYB5R2,CYFIP2,CYP26B1,CYP2B6,DMKN,DMXL2,DNAAF1,DNA…	167
Neurological Disease,Organismal Injury and Abnormalities,Psychological Disorders	Tauopathy	0.000138			ALB,ARMC2,CCN2,CDKL1,CNKSR1,CTH,DDC,HBA1/HBA2,HLA-E,HMGA1,IGF2,LGALS3,MARCHF4,PENK,PRKN,PTGDS,RELN,SERPINA1,SERPINE1,SLC1A2,SOX2,SPARC,TNIK	23
Metabolic Disease,Neurological Disease,Organismal Injury and Abnormalities,Psychological Disorders	Alzheimer disease	0.000138			ALB,ARMC2,CCN2,CDKL1,CNKSR1,CTH,DDC,HBA1/HBA2,HLA-E,HMGA1,IGF2,LGALS3,PENK,PRKN,PTGDS,RELN,SERPINA1,SERPINE1,SLC1A2,SOX2,SPARC,TNIK	22
Cancer,Organismal Injury and Abnormalities	Incidence of tumor	0.000145		-0.792	ABCA6,ABCB4,ACOT11,ACSL6,ACTA1,ADAM28,ADAMDEC1,ADAMTS3,AK7,AK8,ALAS2,ALB,ALDH3A1,ALDOB,ALOX15B,ANKRD2,ANKRD23,ANKRD65,ANKRD66,AQP4,ARHGEF37,ARMC2,ASPG,ATP6V1C2,ATP7B,BASP1,BDH1,BPGM,BTG2,C10orf90,C11orf87,CACNA1H,CACNA1S,CATSPER4,CCDC121,CCDC40,CCDC78,CCN1,CDH4,CDHR4,CDKL1,CFAP161,CFAP52,CFAP54,CFAP57,CFAP58,CFAP65,CLDN8,CLEC18B,CLIP1,CNKSR1,CNTN5,CST6,CTH,CYB5R2,CYFIP2,CYP26B1,CYP2B6,DMKN,DMXL2,…	171
Cancer,Organismal Injury and Abnormalities	Frequency of tumor	0.000154		-1.132	ABCA6,ABCB4,ACOT11,ACSL6,ACTA1,ADAM28,ADAMDEC1,ADAMTS3,AK7,AK8,ALAS2,ALB,ALDH3A1,ALDOB,ALOX15B,ANKRD2,ANKRD23,ANKRD65,ANKRD66,AQP4,ARHGEF37,ARMC2,ASPG,ATP6V1C2,ATP7B,BASP1,BDH1,BPGM,BTG2,C10orf90,C11orf87,CACNA1H,CACNA1S,CATSPER4,CCDC121,CCDC40,CCDC78,CCN1,CDH4,CDHR4,CDKL1,CFAP161,CFAP52,CFAP54,CFAP57,CFAP58,CFAP65,CLDN8,CLEC18B,CLIP1,CNKSR1,CNTN5,CTH,CYB5R2,CYFIP2,CYP26B1,CYP2B6,DMKN,DMXL2,DNAAF…	168
Molecular Transport	Transport of molecule	0.000161		0.566	ABCB4,ABRA,ACSL5,ACSL6,ALAS2,ALB,ANKRD1,AQP4,ATP6V0C,ATP6V1C2,ATP7B,C5AR2,CACNA1H,CACNA1S,CATSPER4,CYB5R2,DDC,DOC2B,FGF6,FMO3,FXYD3,GDF2,GIPR,GRM1,Hamp/Hamp2,HBA1/HBA2,HBB,HLA-A,HMGA1,KCNC1,KCNC3,KCNMB2,KRT8,MYB,NR4A1,NRXN2,PRKCQ,PRKN,PRSS8,RELN,RHCE/RHD,SLC12A3,SLC1A2,SLC6A14,SORBS1,TAC1	46
Cancer,Neurological Disease,Organismal Injury and Abnormalities	Brain cancer	0.000189			ABCB4,ABRA,ACSL5,ADAM28,ADAMTS3,ALDH3A1,ALOX15B,ANKRD65,AP1S3,ARHGEF37,ARMC2,BSPRY,BTG2,CACNA1H,CCDC40,CCDC78,CDKL1,CFAP57,CLIP1,CNTN5,DDN,DMKN,DMXL2,DNAH1,DRC7,EPS8L1,ESRP1,FAM47E,FAM81B,FAM83E,FHDC1,FNIP2,FSTL4,HHIP,HSF4,IGF2,IVNS1ABP,KCNC1,KCNC3,KRT8,LGALS3,LRRC23,MCM10,MT-ND3,MYB,MYH7,MYOM3,NR4A1,PLET1,POLQ,PRKCQ,RELN,SERPINA1,SERPINE1,SLCO4A1,SOX2,SPACA9,TBATA,TEKT1,TMEM71,TNIK,TRIM29,TSNAXI…	64
Endocrine System Disorders,Gastrointestinal Disease,Metabolic Disease,Organismal Injury and Abnormalities	Diabetes mellitus	0.000216			ACTA1,ALB,ALDOB,BDH1,BTG2,CACNA1S,CALML3,CCN1,CCN2,CLEC6A,CTH,FSTL4,GBP6,GNB3,HBA1/HBA2,HBB,HLA-A,HMGA1,HPGD,IGF2,KLK3,KRT8,LGALS3,LTA,NR4A1,PRKCQ,PRUNE2,PTGDS,PTTG1,RHCE/RHD,RNF39,SERPINA1,Serpinb1c,SERPINE1,SLC12A3,SOX2,TMEM71,TNIK	38
Cancer,Gastrointestinal Disease,Organismal Injury and Abnormalities	Large intestine neoplasm	0.000232		-1.131	ABCA6,ABCB4,ABRA,ACOT11,ACSL5,ACTA1,ADAM28,ADAMDEC1,ADAMTS3,AK7,AK8,ALAS2,ALB,ALDH3A1,ALOX15B,ANKRD23,ANKRD65,AQP4,ARHGEF37,ARMC2,ASPG,ATP6V0C,ATP6V1C2,ATP7B,BASP1,BDH1,BSPRY,C10orf90,C11orf16,C11orf87,C5AR2,CACNA1H,CACNA1S,CATSPER4,CCDC40,CCN1,CCN2,CDH4,CDHR4,CDKL1,CFAP161,CFAP52,CFAP54,CFAP57,CFAP65,CLDN8,CLEC6A,CLIP1,CNKSR1,CNTN5,CYB5R2,CYFIP2,CYP26B1,CYP2B6,DDC,DDN,DMKN,DMXL2,DNAAF1,DNAH1,DNA…	171
Cancer,Gastrointestinal Disease,Organismal Injury and Abnormalities	Large intestine carcinoma	0.000289			ABCA6,ABCB4,ABRA,ACOT11,ACTA1,ADAM28,ADAMDEC1,ADAMTS3,AK7,AK8,ALAS2,ALB,ALDH3A1,ALOX15B,ANKRD23,ANKRD65,AQP4,ARHGEF37,ARMC2,ASPG,ATP6V0C,ATP6V1C2,ATP7B,BASP1,BDH1,BSPRY,C10orf90,C11orf16,C11orf87,C5AR2,CACNA1H,CACNA1S,CATSPER4,CCDC40,CCN1,CDH4,CDHR4,CDKL1,CFAP161,CFAP52,CFAP54,CFAP57,CFAP65,CLDN8,CLEC6A,CLIP1,CNKSR1,CNTN5,CYB5R2,CYFIP2,CYP26B1,CYP2B6,DDC,DDN,DMKN,DMXL2,DNAAF1,DNAH1,DNAH10,DRC1,DR…	164
Cancer,Gastrointestinal Disease,Organismal Injury and Abnormalities	Malignant neoplasm of large intestine	0.0003			ABCA6,ABCB4,ABRA,ACOT11,ACSL5,ACTA1,ADAM28,ADAMDEC1,ADAMTS3,AK7,AK8,ALAS2,ALB,ALDH3A1,ALOX15B,ANKRD23,ANKRD65,AQP4,ARHGEF37,ARMC2,ASPG,ATP6V0C,ATP6V1C2,ATP7B,BASP1,BDH1,BSPRY,C10orf90,C11orf16,C11orf87,C5AR2,CACNA1H,CACNA1S,CATSPER4,CCDC40,CCN1,CCN2,CDH4,CDHR4,CDKL1,CFAP161,CFAP52,CFAP54,CFAP57,CFAP65,CLDN8,CLEC6A,CLIP1,CNKSR1,CNTN5,CYB5R2,CYFIP2,CYP26B1,CYP2B6,DDC,DDN,DMKN,DMXL2,DNAAF1,DNAH1,DNA…	170
Cancer,Organismal Injury and Abnormalities	Development of carcinoma	0.000312		-0.097	ABCA6,ABCB4,ACOT11,ACSL6,ACTA1,ADAM28,ADAMDEC1,ADAMTS3,AK7,AK8,ALAS2,ALB,ALDH3A1,ALDOB,ALOX15B,ANKRD2,ANKRD23,ANKRD65,ANKRD66,AQP4,ARHGEF37,ARMC2,ASPG,ATP6V1C2,ATP7B,BASP1,BDH1,BPGM,C10orf90,C11orf87,CACNA1H,CACNA1S,CATSPER4,CCDC121,CCDC40,CCDC78,CCN1,CDH4,CDHR4,CDKL1,CFAP161,CFAP52,CFAP54,CFAP57,CFAP58,CFAP65,CLDN8,CLEC18B,CLIP1,CNKSR1,CNTN5,CTH,CYB5R2,CYFIP2,CYP26B1,CYP2B6,DMKN,DMXL2,DNAAF1,DNA…	164
Cancer,Organismal Injury and Abnormalities	Development of malignant tumor	0.00034		-0.992	ABCA6,ABCB4,ACOT11,ACSL6,ACTA1,ADAM28,ADAMDEC1,ADAMTS3,AK7,AK8,ALAS2,ALB,ALDH3A1,ALDOB,ALOX15B,ANKRD2,ANKRD23,ANKRD65,ANKRD66,AQP4,ARHGEF37,ARMC2,ASPG,ATP6V1C2,ATP7B,BASP1,BDH1,BPGM,BTG2,C10orf90,C11orf87,CACNA1H,CACNA1S,CATSPER4,CCDC121,CCDC40,CCDC78,CCN1,CDH4,CDHR4,CDKL1,CFAP161,CFAP52,CFAP54,CFAP57,CFAP58,CFAP65,CLDN8,CLEC18B,CLIP1,CNKSR1,CNTN5,CTH,CYB5R2,CYFIP2,CYP26B1,CYP2B6,DMKN,DMXL2,DNAAF…	165
Metabolic Disease,Organismal Injury and Abnormalities	Glucose metabolism disorder	0.000368		-0.577	ACTA1,ALB,ALDOB,ANKRD2,ATP7B,BDH1,BPGM,BTG2,CACNA1S,CALML3,CCN1,CCN2,CLEC6A,CTH,FSTL4,GBP6,GIPR,GNB3,GPD1,HBA1/HBA2,HBB,HLA-A,HMGA1,HPGD,IGF2,KLK3,KRT8,LGALS3,LTA,NR4A1,PRKCQ,PRUNE2,PTGDS,PTTG1,RHCE/RHD,RNF39,SERPINA1,Serpinb1c,SERPINE1,SLC12A3,SOX2,TMEM71,TNIK	43
Cancer,Gastrointestinal Disease,Organismal Injury and Abnormalities	Gastrointestinal adenocarcinoma	0.000411			ABCA6,ABCB4,ABRA,ACOT11,ACTA1,ADAM28,ADAMDEC1,ADAMTS3,AK7,AK8,ALAS2,ALB,ALDH3A1,ALDOB,ALOX15B,ANKRD23,ANKRD65,AQP4,ARHGEF37,ARMC2,ASPG,ATP6V0C,ATP6V1C2,ATP7B,BASP1,BDH1,BSPRY,C10orf90,C11orf16,C11orf87,C5AR2,CACNA1H,CACNA1S,CATSPER4,CCDC40,CCN1,CDH4,CDHR4,CDKL1,CFAP161,CFAP52,CFAP54,CFAP57,CFAP65,CLDN8,CLEC6A,CLIP1,CNKSR1,CNTN5,CYB5R2,CYFIP2,CYP26B1,CYP2B6,DDC,DDN,DMKN,DMXL2,DNAAF1,DNAH1,DNAH10,D…	167
Cancer,Organismal Injury and Abnormalities	Neoplasia of cells	0.000417		0.618	ABCA6,ABCB4,ACOT11,ACSL6,ADAM28,ADAMDEC1,ADAMTS3,ALB,ALDOB,ALOX15B,BASP1,BTG2,C10orf90,CACNA1H,CACNA1S,CCDC121,CCDC40,CCN1,CCN2,CDH4,CDHR4,CDKL1,CFAP54,CFAP58,CFAP65,CLEC18B,CLEC6A,CLIP1,CNKSR1,CNTN5,CTH,CYB5R2,CYFIP2,CYP26B1,CYP2B6,DDC,DMKN,DMXL2,DNAH1,DNAH10,DOC2B,DRC1,DRC7,DSG3,ESRP1,FAM47E,FANCL,FGF6,FHDC1,FMN1,GDF2,GIPR,GPD1,GRAMD2A,GRHL2,GRM1,H1-2,H19,H3C1,HBA1/HBA2,HBB,HHIP,HLA-A,HMGA1,HSF…	121
Neurological Disease,Organismal Injury and Abnormalities	Progressive encephalopathy	0.000445			ALB,AQP4,ARMC2,CCN1,CCN2,CDKL1,CNKSR1,CTH,CYP26B1,DDC,ELN,FHDC1,HBA1/HBA2,HLA-E,HMGA1,IGF2,KCNC1,LGALS3,MARCHF4,PENK,PRKN,PTGDS,RELN,SERPINA1,SERPINE1,SLC1A2,SOX2,SPARC,TAC1,TNIK	30
Cancer,Gastrointestinal Disease,Organismal Injury and Abnormalities	Large intestine adenocarcinoma	0.000475			ABCA6,ABCB4,ABRA,ACOT11,ACTA1,ADAM28,ADAMDEC1,ADAMTS3,AK7,AK8,ALAS2,ALB,ALDH3A1,ALOX15B,ANKRD23,ANKRD65,AQP4,ARHGEF37,ARMC2,ASPG,ATP6V0C,ATP6V1C2,ATP7B,BASP1,BDH1,BSPRY,C10orf90,C11orf16,C11orf87,C5AR2,CACNA1H,CACNA1S,CATSPER4,CCDC40,CCN1,CDH4,CDHR4,CDKL1,CFAP161,CFAP52,CFAP54,CFAP57,CFAP65,CLDN8,CLEC6A,CLIP1,CNKSR1,CNTN5,CYB5R2,CYFIP2,CYP26B1,CYP2B6,DDC,DDN,DMKN,DMXL2,DNAAF1,DNAH1,DNAH10,DRC1,DR…	162
Endocrine System Disorders,Gastrointestinal Disease,Metabolic Disease,Organismal Injury and Abnormalities,Renal and Urological Disease	Diabetic nephropathy	0.000519			ACTA1,BDH1,CACNA1S,CALML3,CCN1,HBB,HPGD,KLK3,LGALS3,NR4A1,PTGDS,RHCE/RHD,Serpinb1c,SLC12A3,SOX2,TNIK	16
Organismal Injury and Abnormalities,Respiratory Disease	Stenosis of trachea	0.00103			CACNA1H,TRAF4	2
Cancer,Organismal Injury and Abnormalities	Invasive tumor	0.00124		-0.746	ADAM28,ADAMTS3,CCN1,CCN2,CDH4,CLEC6A,ESRP1,GDF2,GRHL2,HLA-E,HMGA1,IGF2,IVNS1ABP,KRT14,KRT8,LGALS3,LTA,Muc1,MYB,POLQ,PRUNE2,PSCA,PTTG1,RELN,RHCE/RHD,RNF144B,SCGB1A1,SERPINA1,SERPINE1,STAB2,TMPRSS2,TNIK,TRAF4,TRIM29,WNT7B	35
Embryonic Development,Organismal Development	Development of body trunk	0.00126		0.981	ALB,ANKRD1,ATP7B,CCDC40,CCN1,CCN2,CDH4,DNAAF1,DRC1,ELN,FANCL,FMN1,GIPR,GRHL2,HBB,IGF2,KLK3,KRT8,LGALS3,LHX8,LTA,MYB,MYH7,MYOZ1,NR4A1,ODAD4,PTTG1,SCGB3A1,SERPINE1,SOX2,SPARC,SPO11,TRAF4,WNT7B	34
Neurological Disease	Progressive neurological disorder	0.00127			ALB,AQP4,ARMC2,CCN1,CCN2,CDKL1,CNKSR1,CTH,CYP26B1,DDC,ELN,FHDC1,GRHL2,HBA1/HBA2,HLA-E,HMGA1,IGF2,KCNC1,KCNC3,LGALS3,MARCHF4,PENK,PRKN,PTGDS,RELN,SERPINA1,SERPINE1,SLC1A2,SOX2,SPARC,TAC1,TNIK	32
Lipid Metabolism,Small Molecule Biochemistry	Synthesis of lipid	0.00193		0.747	ACSL5,ACSL6,ALB,ALOX15B,C5AR2,CACNA1H,CCN1,CNKSR1,FMO3,GIPR,GPD1,GRM1,HBB,HPGD,IGF2,LIPH,Nppb,NR4A1,PTGDS,Scd4,SERPINA1,SORBS1,SOX2,ST6GALNAC1,TAC1	25
Cancer,Gastrointestinal Disease,Organismal Injury and Abnormalities	Development of digestive organ tumor	0.00195		-0.742	ABCA6,ABCB4,ACOT11,ACTA1,ADAM28,ADAMTS3,AK8,ALAS2,ALB,ALDH3A1,ANKRD2,ANKRD23,ANKRD65,ANKRD66,AQP4,ARHGEF37,ARMC2,ASPG,ATP6V1C2,C10orf90,C11orf87,CACNA1H,CACNA1S,CATSPER4,CCDC40,CCN1,CDH4,CDHR4,CFAP161,CFAP52,CFAP54,CFAP57,CFAP65,CLDN8,CLIP1,CNKSR1,CNTN5,CYB5R2,CYFIP2,CYP26B1,DMKN,DMXL2,DNAAF1,DNAH1,DNAH10,DRC7,DSG3,EIF3J,ENO4,EPS8L1,ESRP1,FAM81B,FAM83E,FHDC1,FMO3,FNIP2,FRMPD2,FSTL4,GCHFR,GRAMD2A,…	125
Cancer,Organismal Injury and Abnormalities	Breast or colorectal cancer	0.00239			ABCA6,ABCB4,ACOT11,ACSL5,ACTA1,ADAM28,ADAMTS3,AK8,ALAS2,ALB,ALDH3A1,ANKRD23,AQP4,ARHGEF37,ASPG,ATP6V0C,ATP6V1C2,BTG2,C10orf90,C11orf87,CACNA1H,CACNA1S,CATSPER4,CCDC40,CCN1,CCN2,CDH4,CDHR4,CDKL1,CFAP52,CFAP54,CFAP57,CLDN8,CLIP1,CNKSR1,CNTN5,CYB5R2,CYFIP2,CYP26B1,CYP2B6,DMKN,DMXL2,DNAAF1,DNAH1,DNAH10,DRC7,DSG3,EIF3J,ENO4,EPS8L1,ESRP1,FAM81B,FAM83E,FGF6,FHDC1,FMO3,FNIP2,FRMPD2,FSTL4,GCHFR,GNB3,GRAMD…	128
Carbohydrate Metabolism	Quantity of carbohydrate	0.00252		0.098	ABCB4,ACOT11,ACTA1,ALB,ATP7B,CCN2,CTH,FMO3,GIPR,GNB3,IGF2,LGALS3,NR4A1,PRKN,PTTG1,STAB2,TAC1,TNIK	18
Cancer,Organismal Injury and Abnormalities,Reproductive System Disease	Tumorigenesis of reproductive tract	0.00262			ABCA6,ABCB4,ACSL6,ADAM28,ADAMDEC1,AK7,AK8,ALAS2,ALB,ALDH3A1,ALDOB,ALOX15B,ANKRD66,ARMC2,ATP7B,BASP1,BDH1,C10orf90,CCDC121,CCDC40,CCDC78,CCN1,CCN2,CDH4,CFAP52,CFAP54,CFAP57,CFAP58,CFAP65,CLDN8,CLEC18B,CNTN5,CST6,CTH,CYFIP2,CYP2B6,DMKN,DMXL2,DNAH1,DNAH10,DOC2B,DSG3,EPS8L1,ESRP1,FANCL,FHDC1,FMO3,FNIP2,FRMPD2,GALE,GCHFR,GDF2,GPD1,GRAMD2A,GRM1,H1-2,H19,HABP2,HBA1/HBA2,HBB,HHIP,HLA-A,HLA-E,HMGA1,IGF2,I…	112
Skeletal and Muscular System Development and Function	Muscle contraction	0.00272			ACTA1,CACNA1H,CACNA1S,CCDC78,CCN2,MYH7,MYOM2,MYOT,SORBS1,TAC1	10
Cancer,Organismal Injury and Abnormalities,Reproductive System Disease	Female genital neoplasm	0.00292			ABCA6,ABCB4,ACSL6,ADAM28,ADAMDEC1,AK7,AK8,ALAS2,ALB,ALDH3A1,ALDOB,ALOX15B,ANKRD66,ARMC2,ATP7B,BASP1,BDH1,C10orf90,CCDC121,CCDC40,CCDC78,CCN1,CCN2,CDH4,CFAP52,CFAP54,CFAP57,CFAP58,CFAP65,CLDN8,CLEC18B,CNTN5,CST6,CTH,CYFIP2,CYP2B6,DMKN,DMXL2,DNAH1,DNAH10,DOC2B,DSG3,EPS8L1,ESRP1,FANCL,FHDC1,FMO3,FNIP2,FRMPD2,GALE,GCHFR,GDF2,GPD1,GRAMD2A,GRM1,H1-2,H19,HABP2,HBA1/HBA2,HBB,HHIP,HLA-A,HLA-E,HMGA1,IGF2,I…	112
Carbohydrate Metabolism	Quantity of monosaccharide	0.00295		-0.282	ABCB4,ACOT11,ATP7B,CTH,FMO3,GIPR,IGF2,LGALS3,NR4A1,PRKN,PTTG1,TAC1,TNIK	13
Hereditary Disorder,Neurological Disease,Organismal Injury and Abnormalities,Psychological Disorders,Skeletal and Muscular Disorders	Huntington Disease	0.00366			ACOT11,ANKRD2,AQP4,BASP1,CCN2,CYFIP2,CYP26B1,GPD1,IVNS1ABP,MYH7,MYOM2,NR4A1,PENK,SERPINA1,SLC1A2,SOX2,TAC1	17
Cancer,Gastrointestinal Disease,Organismal Injury and Abnormalities	Gastroesophageal cancer	0.00378			ABCA6,ABCB4,ACOT11,ADAM28,ADAMTS3,ALAS2,ALDH3A1,ALDOB,ANKRD2,ANKRD23,ANKRD65,ANKRD66,ARMC2,ATP6V1C2,C10orf90,C11orf87,CACNA1H,CACNA1S,CCDC40,CCN1,CDH4,CFAP161,CFAP65,CLDN8,CNTN5,CYB5R2,DDC,DMKN,DMXL2,DNAAF1,DNAH10,DRC7,EIF3J,ENO4,EPS8L1,ESRP1,FSTL4,GIPR,GRHL2,GRM1,H19,HBB,HHIP,HLA-A,HLA-E,HS3ST4,HS3ST5,HSF4,IGF2,IQUB,IVNS1ABP,KCNC1,KCNMB2,KIF27,LHX8,MCM10,MYB,MYH7,MYOM3,NDRG4,NRXN2,OR7E24,PNPLA5,…	82
Cancer,Gastrointestinal Disease,Organismal Injury and Abnormalities	Gastric cancer	0.00488			ABCA6,ABCB4,ACOT11,ADAM28,ADAMTS3,ALAS2,ALDH3A1,ANKRD2,ANKRD23,ANKRD65,ANKRD66,ARMC2,ATP6V1C2,C10orf90,C11orf87,CACNA1H,CACNA1S,CCDC40,CCN1,CDH4,CFAP161,CFAP65,CLDN8,CNTN5,CYB5R2,DDC,DMKN,DMXL2,DNAAF1,DNAH10,DRC7,EIF3J,ENO4,EPS8L1,ESRP1,FSTL4,GIPR,GRHL2,GRM1,H19,HBB,HHIP,HLA-E,HS3ST4,HS3ST5,HSF4,IQUB,IVNS1ABP,KCNC1,KCNMB2,KIF27,LHX8,MCM10,MYH7,MYOM3,NDRG4,NRXN2,OR7E24,PNPLA5,PNPLA7,POLQ,PRKN,PRUN…	77
Embryonic Development,Organismal Development	Development of abdomen	0.00513	Increased	2.025	ALB,CCN2,CDH4,FANCL,FMN1,GIPR,GRHL2,HBB,IGF2,KRT8,LGALS3,LHX8,LTA,MYB,NR4A1,SERPINE1,SPO11,WNT7B	18
Organismal Development	Development of genitourinary system	0.00526	Increased	2.356	ADAM28,AK7,ALB,ATP7B,CCN2,CDH4,CFAP54,CLIP1,CYP26B1,DMXL2,FANCL,FMN1,GRHL2,H19,HBB,HMGA1,IGF2,LGALS3,LHX8,NR4A1,PTTG1,RSPH1,SERPINE1,SOX2,SPO11,TTC21A,WNT7B	27
Cell Death and Survival	Necrosis	0.0055		0.598	ABCB4,ADAMTS3,ALB,ALDH3A1,ANKRD1,ATP7B,BTG2,CACNA1H,CCN1,CCN2,Cd24a,CLEC18B,CTH,CYFIP2,DDN,DSG3,FANCL,FGF6,GDF2,GIPR,GRHL2,GRM1,H1-2,H19,HLA-A,HMGA1,IGF2,IQUB,IVNS1ABP,KLK3,KRT14,KRT8,LGALS3,LTA,MCM10,Muc1,MYB,NEK2,Nppb,NR4A1,PENK,PRKCQ,PRKN,PSCA,PTGDS,PTTG1,RETREG1,RNF144B,RNF186,SCGB1A1,SCGB3A1,SERPINA1,SERPINE1,SLC1A2,SOX2,SPARC,TAC1,TENT5C,TNIK,TRAF4,TRIM29,ZMYND10	62
Molecular Transport	Transport of cation	0.00571			ATP6V0C,ATP7B,CACNA1H,CACNA1S,CATSPER4,KCNC1,KCNC3,KCNMB2,MYB,PRSS8,RHCE/RHD,SLC12A3,SLC1A2	13
Lipid Metabolism,Small Molecule Biochemistry	Fatty acid metabolism	0.00587		1.641	ABCB4,ACOT11,ACSL5,ACSL6,ALB,ALOX15B,ANKRD23,CCN1,GIPR,HBB,HPGD,IGF2,PRKN,PTGDS,RELN,Scd4,ST6GALNAC1,TAC1	18
Embryonic Development,Organ Development,Organismal Development,Skeletal and Muscular System Development and Function,Tissue Development	Formation of muscle	0.00614			ACTA1,ANKRD1,CACNA1H,CACNA1S,ELN,IGF2,KRT8,MYH7,MYOZ1,PRKCQ,SCGB3A1,SERPINE1,WNT7B	13
Organismal Injury and Abnormalities,Tissue Morphology	Size of lesion	0.00631			ESRP1,HABP2,HLA-A,IGF2,KRT8,LGALS3,LTA,NDRG4,NR4A1,PRKN,PTGDS,SERPINE1,WNT7B	13
Cancer,Gastrointestinal Disease,Organismal Injury and Abnormalities	Non-colon gastrointestinal cancer	0.00654			ABCA6,ABCB4,ACOT11,ACSL6,ADAM28,ADAMTS3,ALAS2,ALDH3A1,ALDOB,ANKRD2,ANKRD23,ANKRD65,ANKRD66,ARMC2,ATP6V1C2,C10orf90,C11orf87,CACNA1H,CACNA1S,CCDC40,CCN1,CCN2,CDH4,CDHR4,CFAP161,CFAP65,CLDN8,CNKSR1,CNTN5,CYB5R2,CYFIP2,CYP26B1,DDC,DMKN,DMXL2,DNAAF1,DNAH10,DRC7,EIF3J,ENO4,EPS8L1,ESRP1,FAM47E,FAM81B,FANCL,FHDC1,FSTL4,GIPR,GRHL2,GRM1,H19,HBB,HHIP,HLA-A,HLA-E,HS3ST4,HS3ST5,HSF4,IGF2,IQUB,IVNS1ABP,KCNC1,…	97
Inflammatory Response,Organismal Injury and Abnormalities	Inflammation of organ	0.00654		0.157	ABCB4,ADAMDEC1,ALB,C5AR2,CCN1,Cd24a,CST6,CYP2B6,DSG3,GBP6,GIPR,GPD1,HBA1/HBA2,HBB,HLA-A,HLA-E,HPGD,IGF2,KRT14,KRT8,LGALS3,LTA,Mcpt2,NR4A1,PRKCQ,PRKN,PRSS8,PTGDS,RNF186,SCGB1A1,SERPINA1,SERPINE1,SPARC,TAC1,TMEM71,TRAF4	36
Connective Tissue Development and Function,Tissue Morphology	Quantity of connective tissue	0.00662		0.789	ACOT11,ACTA1,CCN2,CHAD,DSG3,GIPR,GNB3,HBA1/HBA2,HBB,KLK3,LGALS3,LTA,MYB,NR4A1,SERPINE1,SLURP1,SOX2,SPARC	18
Cancer,Organismal Injury and Abnormalities,Reproductive System Disease	Uterine serous papillary cancer	0.00671			CST6,GALE,H1-2,HBB,HMGA1,PRSS8,PRUNE2,PTTG1	8
Cellular Growth and Proliferation,Connective Tissue Development and Function,Tissue Development	Proliferation of connective tissue cells	0.00676		0.801	ALB,CCN1,CCN2,ELN,FGF6,IGF2,KLK3,LGALS3,LTA,MYB,PRKN,PTTG1,RNF144B,SERPINE1,SLURP1,SPARC,TAC1,TRAF4	18
Molecular Transport	Transport of inorganic cation	0.00685			ATP6V0C,ATP7B,CACNA1H,CACNA1S,CATSPER4,KCNC1,KCNC3,KCNMB2,MYB,PRSS8,SLC12A3,SLC1A2	12
Cancer,Gastrointestinal Disease,Organismal Injury and Abnormalities	Upper gastrointestinal tract cancer	0.00703			ABCA6,ABCB4,ACOT11,ACSL6,ADAM28,ADAMTS3,ALAS2,ALDH3A1,ALDOB,ANKRD2,ANKRD23,ANKRD65,ANKRD66,ARMC2,ATP6V1C2,C10orf90,C11orf87,CACNA1H,CACNA1S,CCDC40,CCN1,CCN2,CDH4,CDHR4,CFAP161,CFAP65,CLDN8,CNTN5,CYB5R2,CYFIP2,CYP26B1,DDC,DMKN,DMXL2,DNAAF1,DNAH10,DRC7,EIF3J,ENO4,EPS8L1,ESRP1,FAM47E,FANCL,FHDC1,FSTL4,GIPR,GRHL2,GRM1,H19,HBB,HHIP,HLA-A,HLA-E,HS3ST4,HS3ST5,HSF4,IGF2,IQUB,IVNS1ABP,KCNC1,KCNMB2,KIF27,L…	93
Lipid Metabolism,Molecular Transport,Small Molecule Biochemistry	Quantity of steroid	0.00751		-0.812	ABCB4,ACOT11,ALB,ATP7B,CACNA1H,FMO3,HMGA1,IGF2,LGALS3,PTTG1,SERPINE1,SLC1A2,SLURP1,TAC1,TNIK	15
Cardiovascular Disease	Occlusion of blood vessel	0.00777		-1.067	ALB,CACNA1S,CNTN5,CYP26B1,ELN,FMO3,HABP2,HBA1/HBA2,IGF2,LGALS3,LTA,NR4A1,SERPINA1,SERPINE1,SLC12A3,SORBS1	16
Cellular Development,Cellular Growth and Proliferation	Cell proliferation of tumor cell lines	0.00859		0.403	ACSL5,ALOX15B,BTG2,CACNA1S,CCN1,CCN2,Cd24a,CDH4,CLIP1,CNKSR1,CST6,CYP2B6,DSG3,ESRP1,FGF6,GDF2,GPD1,GRHL2,H1-2,H19,HMGA1,HPGD,IGF2,KRT14,KRT8,LGALS3,MYB,NDRG4,NEK2,NR4A1,PENK,PRKCQ,PRKN,PSCA,PTTG1,RHCE/RHD,SCGB3A1,SERPINE1,SLURP1,SOX2,SPARC,TAC1,TNIK,TRAF4	44
Cardiovascular Disease,Organismal Injury and Abnormalities	Vaso-occlusion	0.00861		-1.067	ALB,CACNA1S,CNTN5,CYP26B1,ELN,FMO3,HABP2,HBA1/HBA2,IGF2,LGALS3,LTA,NR4A1,SERPINA1,SERPINE1,SLC12A3,SORBS1	16
Neurological Disease,Organismal Injury and Abnormalities,Psychological Disorders	Disorder of basal ganglia	0.00892			ACOT11,ALB,ANKRD2,AQP4,BASP1,CCN2,CYFIP2,CYP26B1,DDC,GPD1,IVNS1ABP,MARCHF4,MYH7,MYOM2,NR4A1,PENK,PRKN,SERPINA1,SLC1A2,SOX2,TAC1	21
Lipid Metabolism,Molecular Transport,Small Molecule Biochemistry	Concentration of lipid	0.00973		-0.193	ABCB4,ACOT11,ALB,ATP7B,CACNA1H,CYP26B1,FMO3,GNB3,HMGA1,HPGD,IGF2,LGALS3,NR4A1,PNPLA5,PTGDS,PTTG1,SERPINA1,SERPINE1,SLC1A2,SLURP1,SORBS1,TAC1,TNIK	23
Lipid Metabolism,Molecular Transport,Small Molecule Biochemistry	Transport of fatty acid	0.0102			ACSL5,ACSL6,ALB,GIPR	4

## Sheet: All
Categories	Diseases or Functions Annotation	p-value	Predicted Activation State	Activation z-score	Molecules	# Molecules			Categories	Diseases or Functions Annotation	p-value	Predicted Activation State	Activation z-score	Molecules	# Molecules
Lipid Metabolism,Small Molecule Biochemistry	Synthesis of lipid	1.76e-13	Decreased	-3.67	ACACA,ACAT2,ACLY,ACSL5,ACSS1,ADH1C,ADIPOR2,AGPAT2,ASPA,CEBPA,CRLS1,DBI,DGAT1,DHRS9,ELOVL6,FABP4,FASN,G6PD,GPAT4,GPC1,GPD1,GREM2,GRM1,GSTA3,HACD2,HSD11B1,IL15,KNG1,LARGE1,LSS,MLXIPL,NPNT,NRG4,PC,PDE3B,PDE5A,PGD,PNPLA3,PPARG,PTGIS,SLC1A3,SOST,STIM1,THRSP,TSPO,UCP1	46			Lipid Metabolism,Small Molecule Biochemistry	Synthesis of lipid	0.00193		0.747	ACSL5,ACSL6,ALB,ALOX15B,C5AR2,CACNA1H,CCN1,CNKSR1,FMO3,GIPR,GPD1,GRM1,HBB,HPGD,IGF2,LIPH,Nppb,NR4A1,PTGDS,Scd4,SERPINA1,SORBS1,SOX2,ST6GALNAC1,TAC1	25
Lipid Metabolism,Small Molecule Biochemistry	Fatty acid metabolism	1.82e-13	Decreased	-2.241	AACS,ACACA,ACLY,ACOT11,ACSL5,ACSS1,ADIPOR2,AEBP1,AQP8,DBI,DGAT1,ELOVL6,FABP4,FASN,G6PD,GPAT4,GPC1,HACD2,IL15,KNG1,LARGE1,LSS,mir-145,MLXIPL,NCEH1,NTRK2,PNPLA3,PPARG,PTGIS,RBP4,SLC1A3,SLC36A2,STIM1,THRSP,TSKU,TSPO,UCP1,UCP3	38			Lipid Metabolism,Small Molecule Biochemistry	Fatty acid metabolism	0.00587		1.641	ABCB4,ACOT11,ACSL5,ACSL6,ALB,ALOX15B,ANKRD23,CCN1,GIPR,HBB,HPGD,IGF2,PRKN,PTGDS,RELN,Scd4,ST6GALNAC1,TAC1	18
Lipid Metabolism,Molecular Transport,Small Molecule Biochemistry	Concentration of lipid	3.47e-13		-1.739	ACACA,ACAT2,ACLY,ACOT11,ACSS1,ADH1C,ADIPOR2,ADORA1,AEBP1,AGPAT2,AQP8,CEBPA,CIDEA,COL18A1,DBI,DGAT1,DIO2,DLK1,ELOVL6,FABP4,FASN,G6PD,GPAT4,GPD2,HOXA5,HSD11B1,HSD17B12,Irs3,KLB,KNG1,mir-145,MLXIPL,MRAP,NCEH1,NTRK2,PDE3B,PNPLA3,PPARG,PTGIS,RBP4,SOST,THRSP,TSHR,TSPYL5,UCP1,UCP3	46			Lipid Metabolism,Molecular Transport,Small Molecule Biochemistry	Concentration of lipid	0.00973		-0.193	ABCB4,ACOT11,ALB,ATP7B,CACNA1H,CYP26B1,FMO3,GNB3,HMGA1,HPGD,IGF2,LGALS3,NR4A1,PNPLA5,PTGDS,PTTG1,SERPINA1,SERPINE1,SLC1A2,SLURP1,SORBS1,TAC1,TNIK	23
Metabolic Disease,Organismal Injury and Abnormalities	Glucose metabolism disorder	2.12e-11		1.861	AACS,ACACA,ACAT2,ACSS1,ACTA2,ADCY3,ADIPOR2,ADORA1,AEBP1,AGPAT2,AOC3,ATP10A,BDH1,CA13,CACNA1S,CD1D,CEBPA,CIDEA,COL18A1,COL23A1,COL7A1,DGAT1,ELOVL6,EYA2,FABP4,Fam13a,FASN,Fcor,G6PD,GPC3,GPD1,GPD2,HACD2,HLA-A,HOXA3,HSD11B1,HSPA1A/HSPA1B,HTR1B,IL15,Irs3,ITIH4,ITPR2,MGST1,mir-145,MLXIPL,MPZL2,MYH11,NNMT,NRG4,NTRK2,PDE3B,PDE5A,PPARG,PRUNE2,PTGIS,RAMP1,RBP4,TRARG1,TSPAN2,TSPO,UCP3,VWA7	62			Metabolic Disease,Organismal Injury and Abnormalities	Glucose metabolism disorder	0.000368		-0.577	ACTA1,ALB,ALDOB,ANKRD2,ATP7B,BDH1,BPGM,BTG2,CACNA1S,CALML3,CCN1,CCN2,CLEC6A,CTH,FSTL4,GBP6,GIPR,GNB3,GPD1,HBA1/HBA2,HBB,HLA-A,HMGA1,HPGD,IGF2,KLK3,KRT8,LGALS3,LTA,NR4A1,PRKCQ,PRUNE2,PTGDS,PTTG1,RHCE/RHD,RNF39,SERPINA1,Serpinb1c,SERPINE1,SLC12A3,SOX2,TMEM71,TNIK	43
Lipid Metabolism,Molecular Transport,Small Molecule Biochemistry	Quantity of steroid	8.11e-09		-0.833	ACAT2,ACOT11,ADIPOR2,AEBP1,AGPAT2,AQP8,CEBPA,DBI,DGAT1,DLK1,FABP4,FASN,GPD2,HOXA5,HSD11B1,KLB,KNG1,mir-145,MLXIPL,MRAP,NCEH1,NTRK2,PPARG,SOST,TSHR,TSPYL5,UCP1	27			Lipid Metabolism,Molecular Transport,Small Molecule Biochemistry	Quantity of steroid	0.00751		-0.812	ABCB4,ACOT11,ALB,ATP7B,CACNA1H,FMO3,HMGA1,IGF2,LGALS3,PTTG1,SERPINE1,SLC1A2,SLURP1,TAC1,TNIK	15
Carbohydrate Metabolism	Quantity of carbohydrate	1.24e-08		-1.102	ACACA,ACOT11,ADIPOR2,AGPAT2,CEBPA,CIDEA,DGAT1,DHTKD1,FABP4,FASN,G6PD,GPAT4,GPD2,HSD11B1,HTR1B,Irs3,ITPR2,KLB,KNG1,MLXIPL,MRAP,NCEH1,PDE3B,PPARG,SOST,THRSP,TSHR,UCP1,UCP3	29			Carbohydrate Metabolism	Quantity of carbohydrate	0.00252		0.098	ABCB4,ACOT11,ACTA1,ALB,ATP7B,CCN2,CTH,FMO3,GIPR,GNB3,IGF2,LGALS3,NR4A1,PRKN,PTTG1,STAB2,TAC1,TNIK	18
Cancer,Organismal Injury and Abnormalities	Nonhematologic malignant neoplasm	1.79e-08		-0.72	AACS,ACAT2,ACLY,ACOT11,ACSL5,ACSS1,ACTA2,ACTG2,ADAM12,ADCY3,ADH1C,ADIPOR2,ADORA1,AEBP1,AGPAT2,AIFM2,ALDH1L1,ALPK2,AMPD2,AOC3,AQP8,ARHGEF19,ARL4A,ASPA,ASPG,ATL3,ATP10A,BDH1,BMPR1B,C10orf90,C11orf54,C11orf87,C16orf74,C16orf96,C1RL,C20orf27,CA13,CACNA1S,CCN3,CD164L2,CD1D,CDKL1,CEBPA,CGN,CIB2,CIDEA,CNN1,CNTN5,COL18A1,COL23A1,COL7A1,COX6A1,CRLS1,CSAD,DAPK2,DBI,DGAT1,DHRS9,DHTKD1,DIO2,DLK1,DUSP4,ELN,EL…	224			Cancer,Organismal Injury and Abnormalities	Nonhematologic malignant neoplasm	2.42e-08		-0.381	ABCA6,ABCB4,ABRA,ACOT11,ACSL5,ACSL6,ACTA1,ADAM28,ADAMDEC1,ADAMTS3,AK7,AK8,ALAS2,ALB,ALDH3A1,ALDOB,ALOX15B,ANKRD1,ANKRD2,ANKRD23,ANKRD65,ANKRD66,AP1S3,AQP4,ARHGEF37,ARMC2,ASPG,ATP6V0C,ATP6V1C2,ATP7B,BASP1,BDH1,BPGM,BSPRY,BTG2,C10orf90,C11orf16,C11orf87,C5AR2,CACNA1H,CACNA1S,CALML3,CATSPER4,CCDC121,CCDC40,CCDC78,CCN1,CCN2,CDH4,CDHR4,CDKL1,CFAP161,CFAP52,CFAP54,CFAP57,CFAP58,CFAP65,CHAD,CLDN8,CLEC18…	222
Cancer,Organismal Injury and Abnormalities	Non-melanoma solid tumor	3.72e-08		-1.077	AACS,ACAT2,ACLY,ACOT11,ACSL5,ACSS1,ACTA2,ACTG2,ADAM12,ADCY3,ADH1C,ADIPOR2,ADORA1,AEBP1,AGPAT2,AIFM2,ALDH1L1,ALPK2,AMPD2,AOC3,AQP8,ARHGEF19,ARL4A,ASPA,ASPG,ATL3,ATP10A,BDH1,BMPR1B,C10orf90,C11orf54,C11orf87,C16orf74,C16orf96,C1RL,C20orf27,CA13,CACNA1S,CCN3,CD164L2,CD1D,CDKL1,CEBPA,CGN,CIB2,CIDEA,CNN1,CNTN5,COL18A1,COL23A1,COL7A1,COX6A1,CRLS1,CSAD,DAPK2,DBI,DGAT1,DHRS9,DHTKD1,DIO2,DLK1,DUSP4,ELN,EL…	223			Cancer,Organismal Injury and Abnormalities	Non-melanoma solid tumor	5e-08		0.728	ABCA6,ABCB4,ABRA,ACOT11,ACSL5,ACSL6,ACTA1,ADAM28,ADAMDEC1,ADAMTS3,AK7,AK8,ALAS2,ALB,ALDH3A1,ALDOB,ALOX15B,ANKRD1,ANKRD2,ANKRD23,ANKRD65,ANKRD66,AP1S3,AQP4,ARHGEF37,ARMC2,ASPG,ATP6V0C,ATP6V1C2,ATP7B,BASP1,BDH1,BPGM,BSPRY,BTG2,C10orf90,C11orf16,C11orf87,C5AR2,CACNA1H,CACNA1S,CATSPER4,CCDC121,CCDC40,CCDC78,CCN1,CCN2,CDH4,CDHR4,CDKL1,CFAP161,CFAP52,CFAP54,CFAP57,CFAP58,CFAP65,CHAD,CLDN8,CLEC18B,CLEC6…	221
Endocrine System Disorders,Gastrointestinal Disease,Metabolic Disease,Organismal Injury and Abnormalities	Diabetes mellitus	4.71e-08		1.179	AACS,ACACA,ACTA2,ADCY3,ADIPOR2,ADORA1,AEBP1,AGPAT2,AOC3,ATP10A,BDH1,CA13,CACNA1S,CD1D,CIDEA,COL18A1,COL23A1,COL7A1,EYA2,FABP4,FASN,GPD2,HACD2,HLA-A,HOXA3,HSD11B1,HSPA1A/HSPA1B,HTR1B,IL15,ITIH4,MGST1,mir-145,MLXIPL,MPZL2,MYH11,NNMT,NTRK2,PDE3B,PDE5A,PPARG,PRUNE2,PTGIS,RAMP1,RBP4,TSPAN2,TSPO,UCP3,VWA7	48			Endocrine System Disorders,Gastrointestinal Disease,Metabolic Disease,Organismal Injury and Abnormalities	Diabetes mellitus	0.000216			ACTA1,ALB,ALDOB,BDH1,BTG2,CACNA1S,CALML3,CCN1,CCN2,CLEC6A,CTH,FSTL4,GBP6,GNB3,HBA1/HBA2,HBB,HLA-A,HMGA1,HPGD,IGF2,KLK3,KRT8,LGALS3,LTA,NR4A1,PRKCQ,PRUNE2,PTGDS,PTTG1,RHCE/RHD,RNF39,SERPINA1,Serpinb1c,SERPINE1,SLC12A3,SOX2,TMEM71,TNIK	38
Cardiovascular Disease	Occlusion of blood vessel	5.85e-08		-1.002	ACAT2,ACLY,ACTA2,ADORA1,BMPR1B,CA13,CACNA1S,CCN3,CD1D,CNTN5,COL18A1,DLK1,ELN,FABP4,ITGA8,LOX,mir-145,MLXIPL,NCEH1,NNMT,PDE3B,PDE5A,PPARG,RASL12,TKT,TSHR,UCP1	27			Cardiovascular Disease	Occlusion of blood vessel	0.00777		-1.067	ALB,CACNA1S,CNTN5,CYP26B1,ELN,FMO3,HABP2,HBA1/HBA2,IGF2,LGALS3,LTA,NR4A1,SERPINA1,SERPINE1,SLC12A3,SORBS1	16
Cardiovascular Disease,Organismal Injury and Abnormalities	Vaso-occlusion	7.35e-08		-1.002	ACAT2,ACLY,ACTA2,ADORA1,BMPR1B,CA13,CACNA1S,CCN3,CD1D,CNTN5,COL18A1,DLK1,ELN,FABP4,ITGA8,LOX,mir-145,MLXIPL,NCEH1,NNMT,PDE3B,PDE5A,PPARG,RASL12,TKT,TSHR,UCP1	27			Cardiovascular Disease,Organismal Injury and Abnormalities	Vaso-occlusion	0.00861		-1.067	ALB,CACNA1S,CNTN5,CYP26B1,ELN,FMO3,HABP2,HBA1/HBA2,IGF2,LGALS3,LTA,NR4A1,SERPINA1,SERPINE1,SLC12A3,SORBS1	16
Cancer,Organismal Injury and Abnormalities	Formation of solid tumor	9.43e-08		-0.135	ACLY,ACOT11,ACSL5,ACSS1,ACTA2,ACTG2,ADAM12,ADCY3,ADH1C,ADIPOR2,ADORA1,AEBP1,AGPAT2,ALDH1L1,ALPK2,AMPD2,AOC3,AQP8,ARHGEF19,ARL4A,ASPA,ASPG,ATL3,ATP10A,BDH1,BMPR1B,C10orf90,C11orf54,C11orf87,C16orf96,C1RL,C20orf27,CACNA1S,CD164L2,CD1D,CDKL1,CEBPA,CGN,CIB2,CIDEA,CNN1,CNTN5,COL18A1,COL23A1,COL7A1,CSAD,DAPK2,DBI,DGAT1,DHTKD1,DIO2,DLK1,DUSP4,ENO1,EPS8L2,ESRRB,EYA2,FABP4,FASN,FGFBP1,FHDC1,FLNA,FN3K,G6PD…	200			Cancer,Organismal Injury and Abnormalities	Formation of solid tumor	3.25e-07		-0.595	ABCA6,ABCB4,ABRA,ACOT11,ACSL5,ACSL6,ACTA1,ADAM28,ADAMDEC1,ADAMTS3,AK7,AK8,ALAS2,ALB,ALDH3A1,ALDOB,ALOX15B,ANKRD1,ANKRD2,ANKRD23,ANKRD65,ANKRD66,AP1S3,AQP4,ARHGEF37,ARMC2,ASPG,ATP6V1C2,ATP7B,BASP1,BDH1,BPGM,BSPRY,BTG2,C10orf90,C11orf87,CACNA1H,CACNA1S,CATSPER4,CCDC121,CCDC40,CCDC78,CCN1,CDH4,CDHR4,CDKL1,CFAP161,CFAP52,CFAP54,CFAP57,CFAP58,CFAP65,CHAD,CLDN8,CLEC18B,CLEC6A,CLIP1,CNKSR1,CNTN5,CST6,CT…	197
Carbohydrate Metabolism	Quantity of monosaccharide	1.28e-07		-0.339	ACOT11,ADIPOR2,AGPAT2,CEBPA,CIDEA,DGAT1,DHTKD1,FABP4,G6PD,HSD11B1,HTR1B,Irs3,ITPR2,KLB,MLXIPL,NCEH1,PDE3B,PPARG,SOST,UCP1,UCP3	21			Carbohydrate Metabolism	Quantity of monosaccharide	0.00295		-0.282	ABCB4,ACOT11,ATP7B,CTH,FMO3,GIPR,IGF2,LGALS3,NR4A1,PRKN,PTTG1,TAC1,TNIK	13
Cancer,Organismal Injury and Abnormalities	Intraabdominal organ tumor	1.37e-07		-0.174	AACS,ACAT2,ACLY,ACOT11,ACSL5,ACSS1,ACTA2,ACTG2,ADAM12,ADCY3,ADIPOR2,ADORA1,AEBP1,AGPAT2,AIFM2,ALDH1L1,ALPK2,AMPD2,AOC3,AQP8,ARHGEF19,ARL4A,ASPA,ASPG,ATL3,ATP10A,BDH1,BMPR1B,C10orf90,C11orf54,C11orf87,C16orf96,C1RL,C20orf27,CA13,CACNA1S,CCN3,CD164L2,CD1D,CDKL1,CEBPA,CGN,CIB2,CIDEA,CNN1,CNTN5,COL18A1,COL23A1,COL7A1,COX6A1,DAPK2,DBI,DGAT1,DHRS9,DHTKD1,DIO2,DLK1,DUSP4,ELN,ENO1,EPS8L2,ESRRB,EYA2,FABP4…	211			Cancer,Organismal Injury and Abnormalities	Intraabdominal organ tumor	4.81e-07		-1.911	ABCA6,ABCB4,ABRA,ACOT11,ACSL5,ACSL6,ACTA1,ADAM28,ADAMDEC1,ADAMTS3,AK7,AK8,ALAS2,ALB,ALDH3A1,ALDOB,ALOX15B,ANKRD2,ANKRD23,ANKRD65,ANKRD66,AQP4,ARHGEF37,ARMC2,ASPG,ATP6V0C,ATP6V1C2,ATP7B,BASP1,BDH1,BPGM,BSPRY,BTG2,C10orf90,C11orf16,C11orf87,C5AR2,CACNA1H,CACNA1S,CATSPER4,CCDC121,CCDC40,CCDC78,CCN1,CCN2,CDH4,CDHR4,CDKL1,CFAP161,CFAP52,CFAP54,CFAP57,CFAP58,CFAP65,CLDN8,CLEC18B,CLEC6A,CLIP1,CNKSR1,CNT…	208
Cancer,Organismal Injury and Abnormalities	Abdominal neoplasm	2e-07		-0.035	AACS,ACAT2,ACLY,ACOT11,ACSL5,ACSS1,ACTA2,ACTG2,ADAM12,ADCY3,ADH1C,ADIPOR2,ADORA1,AEBP1,AGPAT2,AIFM2,ALDH1L1,ALPK2,AMPD2,AOC3,AQP8,ARHGEF19,ARL4A,ASPA,ASPG,ATL3,ATP10A,BDH1,BMPR1B,C10orf90,C11orf54,C11orf87,C16orf96,C1RL,C20orf27,CA13,CACNA1S,CCN3,CD164L2,CD1D,CDKL1,CEBPA,CGN,CIB2,CIDEA,CNN1,CNTN5,COL18A1,COL23A1,COL7A1,COX6A1,DAPK2,DBI,DGAT1,DHRS9,DHTKD1,DIO2,DLK1,DUSP4,ELN,ENO1,EPS8L2,ESRRB,EYA2…	213			Cancer,Organismal Injury and Abnormalities	Abdominal neoplasm	3.88e-08		-1.911	ABCA6,ABCB4,ABRA,ACOT11,ACSL5,ACSL6,ACTA1,ADAM28,ADAMDEC1,ADAMTS3,AK7,AK8,ALAS2,ALB,ALDH3A1,ALDOB,ALOX15B,ANKRD1,ANKRD2,ANKRD23,ANKRD65,ANKRD66,AQP4,ARHGEF37,ARMC2,ASPG,ATP6V0C,ATP6V1C2,ATP7B,BASP1,BDH1,BPGM,BSPRY,BTG2,C10orf90,C11orf16,C11orf87,C5AR2,CACNA1H,CACNA1S,CATSPER4,CCDC121,CCDC40,CCDC78,CCN1,CCN2,CDH4,CDHR4,CDKL1,CFAP161,CFAP52,CFAP54,CFAP57,CFAP58,CFAP65,CHAD,CLDN8,CLEC18B,CLEC6A,CLIP…	213
Cancer,Organismal Injury and Abnormalities	Carcinoma	3.03e-07		-0.743	AACS,ACAT2,ACLY,ACOT11,ACSL5,ACSS1,ACTA2,ACTG2,ADAM12,ADCY3,ADH1C,ADIPOR2,ADORA1,AEBP1,AGPAT2,AIFM2,ALDH1L1,ALPK2,AMPD2,AOC3,AQP8,ARHGEF19,ARL4A,ASPA,ASPG,ATL3,ATP10A,BDH1,BMPR1B,C10orf90,C11orf54,C11orf87,C16orf74,C16orf96,C1RL,C20orf27,CA13,CACNA1S,CCN3,CD164L2,CD1D,CDKL1,CEBPA,CGN,CIB2,CIDEA,CNN1,CNTN5,COL18A1,COL23A1,COL7A1,COX6A1,CRLS1,CSAD,DAPK2,DBI,DGAT1,DHRS9,DHTKD1,DIO2,DLK1,DUSP4,ELN,EL…	219			Cancer,Organismal Injury and Abnormalities	Carcinoma	1.52e-08		0.32	ABCA6,ABCB4,ABRA,ACOT11,ACSL5,ACSL6,ACTA1,ADAM28,ADAMDEC1,ADAMTS3,AK7,AK8,ALAS2,ALB,ALDH3A1,ALDOB,ALOX15B,ANKRD1,ANKRD2,ANKRD23,ANKRD65,ANKRD66,AQP4,ARHGEF37,ARMC2,ASPG,ATP6V0C,ATP6V1C2,ATP7B,BASP1,BDH1,BPGM,BSPRY,BTG2,C10orf90,C11orf16,C11orf87,C5AR2,CACNA1H,CACNA1S,CATSPER4,CCDC121,CCDC40,CCDC78,CCN1,CCN2,CDH4,CDHR4,CDKL1,CFAP161,CFAP52,CFAP54,CFAP57,CFAP58,CFAP65,CHAD,CLDN8,CLEC18B,CLEC6A,CLIP…	220
Cancer,Organismal Injury and Abnormalities	Head and neck cancer	3.49e-07			AACS,ACAT2,ACLY,ACOT11,ACSL5,ACSS1,ACTA2,ACTG2,ADAM12,ADCY3,ADIPOR2,ADORA1,AEBP1,AGPAT2,AIFM2,ALDH1L1,ALPK2,AMPD2,AOC3,AQP8,ARHGEF19,ARL4A,ASPA,ASPG,ATL3,ATP10A,BDH1,BMPR1B,C11orf54,C11orf87,C16orf74,C16orf96,C1RL,C20orf27,CACNA1S,CCN3,CD164L2,CD1D,CDKL1,CEBPA,CGN,CIDEA,CNN1,CNTN5,COL18A1,COL23A1,COL7A1,CRLS1,CSAD,DAPK2,DGAT1,DHTKD1,DIO2,DUSP4,ELN,ENO1,EPS8L2,ESRRB,EYA2,FABP4,FASN,FHDC1,FLNA,FN3K…	192			Cancer,Organismal Injury and Abnormalities	Head and neck cancer	4.73e-06			ABCA6,ABCB4,ABRA,ACOT11,ACSL5,ACSL6,ACTA1,ADAM28,ADAMTS3,AK7,AK8,ALAS2,ALB,ALDH3A1,ALDOB,ALOX15B,ANKRD1,ANKRD2,ANKRD23,ANKRD65,ANKRD66,AP1S3,ARHGEF37,ARMC2,ASPG,ATP6V1C2,ATP7B,BASP1,BDH1,BPGM,BSPRY,BTG2,C11orf16,C11orf87,CACNA1H,CACNA1S,CCDC121,CCDC40,CCDC78,CCN1,CCN2,CDH4,CDHR4,CDKL1,CFAP52,CFAP54,CFAP57,CFAP58,CFAP65,CHAD,CLEC18B,CLIP1,CNKSR1,CNTN5,CST6,CTH,CYB5R2,CYFIP2,CYP26B1,CYP2B6,DDC,DDN,…	187
Cancer,Organismal Injury and Abnormalities	Neck neoplasm	4.71e-07			AACS,ACAT2,ACLY,ACOT11,ACSL5,ACSS1,ACTA2,ACTG2,ADAM12,ADCY3,ADIPOR2,ADORA1,AEBP1,AGPAT2,AIFM2,ALDH1L1,ALPK2,AMPD2,AOC3,AQP8,ARHGEF19,ARL4A,ASPA,ASPG,ATL3,ATP10A,BDH1,C11orf54,C11orf87,C16orf74,C16orf96,C1RL,C20orf27,CACNA1S,CCN3,CD164L2,CD1D,CDKL1,CEBPA,CGN,CIDEA,CNN1,CNTN5,COL18A1,COL23A1,COL7A1,CRLS1,CSAD,DAPK2,DHTKD1,DIO2,DUSP4,ELN,ENO1,EPS8L2,ESRRB,EYA2,FABP4,FASN,FHDC1,FLNA,FN3K,G6PD,GADD45A…	181			Cancer,Organismal Injury and Abnormalities	Neck neoplasm	7.48e-07			ABCA6,ABCB4,ABRA,ACOT11,ACSL5,ACSL6,ACTA1,ADAM28,ADAMTS3,AK7,AK8,ALAS2,ALB,ALDH3A1,ALDOB,ALOX15B,ANKRD1,ANKRD2,ANKRD23,ANKRD65,ANKRD66,ARHGEF37,ARMC2,ASPG,ATP6V1C2,ATP7B,BASP1,BDH1,BPGM,BSPRY,BTG2,C11orf16,C11orf87,CACNA1H,CACNA1S,CCDC121,CCDC40,CCDC78,CCN1,CCN2,CDH4,CDHR4,CDKL1,CFAP52,CFAP54,CFAP57,CFAP58,CFAP65,CHAD,CLEC18B,CLIP1,CNKSR1,CNTN5,CST6,CTH,CYB5R2,CYFIP2,CYP26B1,CYP2B6,DDC,DDN,DMKN,D…	179
Cancer,Organismal Injury and Abnormalities	Cancer of secretory structure	4.77e-07			AACS,ACAT2,ACLY,ACOT11,ACSL5,ACSS1,ACTA2,ACTG2,ADAM12,ADCY3,ADIPOR2,AEBP1,AGPAT2,AIFM2,ALDH1L1,ALPK2,AMPD2,AOC3,AQP8,ARHGEF19,ARL4A,ASPA,ASPG,ATL3,ATP10A,BDH1,BMPR1B,C10orf90,C11orf54,C11orf87,C16orf74,C16orf96,C20orf27,CACNA1S,CCN3,CD164L2,CD1D,CDKL1,CEBPA,CGN,CIB2,CIDEA,CNN1,CNTN5,COL18A1,COL23A1,COL7A1,CRLS1,CSAD,DAPK2,DHRS9,DHTKD1,DIO2,DUSP4,ELN,ENO1,EPS8L2,ESRRB,EYA2,FABP4,FASN,FHDC1,FLNA,FN…	193			Cancer,Organismal Injury and Abnormalities	Cancer of secretory structure	2.75e-08			ABCA6,ABCB4,ABRA,ACOT11,ACSL5,ACSL6,ACTA1,ADAM28,ADAMDEC1,ADAMTS3,AK7,AK8,ALAS2,ALB,ALDH3A1,ALDOB,ALOX15B,ANKRD1,ANKRD2,ANKRD23,ANKRD65,ANKRD66,AQP4,ARHGEF37,ARMC2,ASPG,ATP6V1C2,ATP7B,BASP1,BDH1,BPGM,BSPRY,BTG2,C10orf90,C11orf16,C11orf87,CACNA1H,CACNA1S,CCDC121,CCDC40,CCDC78,CCN1,CCN2,CDH4,CDHR4,CDKL1,CFAP161,CFAP52,CFAP54,CFAP57,CFAP58,CFAP65,CHAD,CLEC18B,CLIP1,CNKSR1,CNTN5,CST6,CTH,CYB5R2,CYFIP…	195
Skeletal and Muscular System Development and Function	Muscle contraction	5.38e-07		-1.299	ACTA2,ACTG2,ADORA1,CACNA1S,CNN1,DIO2,KNG1,LMOD1,MYH11,MYL6,MYL9,MYLK,NPNT,NTRK2,PDE5A,Tpm2	16			Skeletal and Muscular System Development and Function	Muscle contraction	0.00272			ACTA1,CACNA1H,CACNA1S,CCDC78,CCN2,MYH7,MYOM2,MYOT,SORBS1,TAC1	10
Cancer,Organismal Injury and Abnormalities	Abdominal cancer	7.13e-07		0.05	AACS,ACAT2,ACLY,ACOT11,ACSL5,ACSS1,ACTA2,ACTG2,ADAM12,ADCY3,ADH1C,ADIPOR2,ADORA1,AEBP1,AGPAT2,AIFM2,ALDH1L1,ALPK2,AMPD2,AOC3,AQP8,ARHGEF19,ARL4A,ASPA,ASPG,ATL3,ATP10A,BDH1,BMPR1B,C10orf90,C11orf54,C11orf87,C16orf96,C1RL,C20orf27,CA13,CACNA1S,CCN3,CD164L2,CD1D,CDKL1,CEBPA,CGN,CIB2,CIDEA,CNN1,CNTN5,COL18A1,COL23A1,COL7A1,COX6A1,DAPK2,DBI,DGAT1,DHRS9,DHTKD1,DIO2,DLK1,DUSP4,ELN,ENO1,EPS8L2,ESRRB,EYA2…	210			Cancer,Organismal Injury and Abnormalities	Abdominal cancer	2.22e-08		-1.182	ABCA6,ABCB4,ABRA,ACOT11,ACSL5,ACSL6,ACTA1,ADAM28,ADAMDEC1,ADAMTS3,AK7,AK8,ALAS2,ALB,ALDH3A1,ALDOB,ALOX15B,ANKRD1,ANKRD2,ANKRD23,ANKRD65,ANKRD66,AQP4,ARHGEF37,ARMC2,ASPG,ATP6V0C,ATP6V1C2,ATP7B,BASP1,BDH1,BPGM,BSPRY,BTG2,C10orf90,C11orf16,C11orf87,C5AR2,CACNA1H,CACNA1S,CATSPER4,CCDC121,CCDC40,CCDC78,CCN1,CCN2,CDH4,CDHR4,CDKL1,CFAP161,CFAP52,CFAP54,CFAP57,CFAP58,CFAP65,CHAD,CLDN8,CLEC18B,CLEC6A,CLIP…	212
Cancer,Organismal Injury and Abnormalities	Extracranial solid tumor	7.96e-07		-1.353	AACS,ACAT2,ACLY,ACOT11,ACSL5,ACSS1,ACTA2,ACTG2,ADAM12,ADCY3,ADH1C,ADIPOR2,ADORA1,AEBP1,AGPAT2,AIFM2,ALDH1L1,ALPK2,AMPD2,AOC3,AQP8,ARHGEF19,ARL4A,ASPA,ASPG,ATL3,ATP10A,BDH1,BMPR1B,C10orf90,C11orf54,C11orf87,C16orf74,C16orf96,C1RL,C20orf27,CA13,CACNA1S,CCN3,CD164L2,CD1D,CDKL1,CEBPA,CGN,CIB2,CIDEA,CNN1,CNTN5,COL18A1,COL23A1,COL7A1,COX6A1,CRLS1,CSAD,DAPK2,DBI,DGAT1,DHRS9,DHTKD1,DIO2,DLK1,DUSP4,ELN,EL…	223			Cancer,Organismal Injury and Abnormalities	Extracranial solid tumor	1.03e-06		-1.582	ABCA6,ABCB4,ABRA,ACOT11,ACSL5,ACSL6,ACTA1,ADAM28,ADAMDEC1,ADAMTS3,AK7,AK8,ALAS2,ALB,ALDH3A1,ALDOB,ALOX15B,ANKRD1,ANKRD2,ANKRD23,ANKRD65,ANKRD66,AQP4,ARHGEF37,ARMC2,ASPG,ATP6V0C,ATP6V1C2,ATP7B,BASP1,BDH1,BPGM,BSPRY,BTG2,C10orf90,C11orf16,C11orf87,C5AR2,CACNA1H,CACNA1S,CALML3,CATSPER4,CCDC121,CCDC40,CCDC78,CCN1,CCN2,CDH4,CDHR4,CDKL1,CFAP161,CFAP52,CFAP54,CFAP57,CFAP58,CFAP65,CHAD,CLDN8,CLEC18B,CLEC…	221
Cancer,Organismal Injury and Abnormalities,Reproductive System Disease	Uterine serous papillary cancer	8.77e-07			ACTG2,AOC3,CNN1,GALE,GDF10,KCNMB1,LMOD1,MFAP4,MYH11,MYLK,PRUNE2,PTGIS,RAMP1,TGFB1I1	14			Cancer,Organismal Injury and Abnormalities,Reproductive System Disease	Uterine serous papillary cancer	0.00671			CST6,GALE,H1-2,HBB,HMGA1,PRSS8,PRUNE2,PTTG1	8
Cardiovascular Disease,Hereditary Disorder,Organismal Injury and Abnormalities	Familial cardiovascular disease	9.1e-07			ACLY,ACTA2,BMPR1B,CACNA1S,ELN,FLNA,GPC3,GPD1,HOXA3,LOX,MLXIPL,MYH11,MYLK,NNMT,NTRK2,PDE3B,PDE5A,PPARG,PRDM6,PTGIS,PYGL,S100B,TKT,TSPO	24			Cardiovascular Disease,Hereditary Disorder,Organismal Injury and Abnormalities	Familial cardiovascular disease	2.94e-05			ACTA1,ADAMTS3,ALB,ANKRD1,CACNA1S,CCDC40,CCN2,DDC,DNAAF1,DNAH1,DRC1,ELN,GDF2,GPD1,HABP2,MT-TG,MYH7,RSPH1,SERPINA1,SLC12A3,ZMYND10	21
Molecular Transport	Transport of molecule	9.76e-07	Decreased	-2.132	ACACA,ACAT2,ACLY,ACSL5,ADIPOR2,ADORA1,AEBP1,AOC3,AQP8,ATP10A,CA13,CACNA1S,CIDEA,DGAT1,DIO2,FABP4,FLNA,GPC3,GRK3,GRM1,HLA-A,HSD11B1,HTR1B,IL15,ITPR2,KCNJ15,KCNMB1,KNG1,LSS,LTBP2,mir-145,NCEH1,NTRK2,PPARG,PPP1R1A,RAB34,RAMP1,RAPGEF4,RBP4,S100B,SFXN1,SH2B2,SLC1A3,SLC1A5,SLC24A3,SLC36A2,SLC6A9,STIM1,TSHR,TSKU,TSPO,UCP1,UCP3	53			Molecular Transport	Transport of molecule	0.000161		0.566	ABCB4,ABRA,ACSL5,ACSL6,ALAS2,ALB,ANKRD1,AQP4,ATP6V0C,ATP6V1C2,ATP7B,C5AR2,CACNA1H,CACNA1S,CATSPER4,CYB5R2,DDC,DOC2B,FGF6,FMO3,FXYD3,GDF2,GIPR,GRM1,Hamp/Hamp2,HBA1/HBA2,HBB,HLA-A,HMGA1,KCNC1,KCNC3,KCNMB2,KRT8,MYB,NR4A1,NRXN2,PRKCQ,PRKN,PRSS8,RELN,RHCE/RHD,SLC12A3,SLC1A2,SLC6A14,SORBS1,TAC1	46
Cancer,Endocrine System Disorders,Organismal Injury and Abnormalities	Thyroid carcinoma	9.92e-07			AACS,ACAT2,ACLY,ACOT11,ACSL5,ACSS1,ACTA2,ACTG2,ADAM12,ADCY3,ADIPOR2,AEBP1,AGPAT2,AIFM2,ALDH1L1,ALPK2,AMPD2,AOC3,AQP8,ARHGEF19,ARL4A,ASPA,ASPG,ATL3,ATP10A,BDH1,C11orf54,C11orf87,C16orf74,C16orf96,C20orf27,CACNA1S,CCN3,CD164L2,CD1D,CDKL1,CEBPA,CGN,CIDEA,CNN1,CNTN5,COL18A1,COL23A1,COL7A1,CRLS1,CSAD,DAPK2,DHTKD1,DIO2,DUSP4,ELN,ENO1,EPS8L2,ESRRB,EYA2,FABP4,FASN,FHDC1,FLNA,FN3K,G6PD,GADD45A,GPAT4,GPC1,…	178			Cancer,Endocrine System Disorders,Organismal Injury and Abnormalities	Thyroid carcinoma	7.82e-07			ABCA6,ABCB4,ABRA,ACOT11,ACSL5,ACSL6,ACTA1,ADAM28,ADAMTS3,AK7,AK8,ALAS2,ALDH3A1,ALDOB,ALOX15B,ANKRD1,ANKRD2,ANKRD23,ANKRD65,ANKRD66,ARHGEF37,ARMC2,ASPG,ATP6V1C2,ATP7B,BASP1,BDH1,BPGM,BSPRY,BTG2,C11orf16,C11orf87,CACNA1H,CACNA1S,CCDC121,CCDC40,CCDC78,CCN1,CCN2,CDH4,CDHR4,CDKL1,CFAP52,CFAP54,CFAP57,CFAP58,CFAP65,CHAD,CLEC18B,CLIP1,CNKSR1,CNTN5,CST6,CTH,CYB5R2,CYFIP2,CYP26B1,CYP2B6,DDC,DDN,DMKN,DMXL2…	177
Neurological Disease,Organismal Injury and Abnormalities	Progressive encephalopathy	1.05e-06			ACLY,ACTA2,ADAM12,ADH1C,ADORA1,ALDH1L1,CDKL1,CEBPA,CNN1,DBI,ELN,FASN,FHDC1,GADD45A,HSD11B1,HSPA1A/HSPA1B,HTR1B,IGKC,ITPR2,KNG1,LMOD1,LSS,mir-145,MYH11,NNMT,NTRK2,NTRK3,OPTN,PDE3B,PDE5A,PPARG,PPP1R1A,PTPRZ1,S100B,SLC1A3,TAGLN,TSPO	37			Neurological Disease,Organismal Injury and Abnormalities	Progressive encephalopathy	0.000445			ALB,AQP4,ARMC2,CCN1,CCN2,CDKL1,CNKSR1,CTH,CYP26B1,DDC,ELN,FHDC1,HBA1/HBA2,HLA-E,HMGA1,IGF2,KCNC1,LGALS3,MARCHF4,PENK,PRKN,PTGDS,RELN,SERPINA1,SERPINE1,SLC1A2,SOX2,SPARC,TAC1,TNIK	30
Cancer,Organismal Injury and Abnormalities	Head and neck tumor	1.11e-06			AACS,ACAT2,ACLY,ACOT11,ACSL5,ACSS1,ACTA2,ACTG2,ADAM12,ADCY3,ADIPOR2,ADORA1,AEBP1,AGPAT2,AIFM2,ALDH1L1,ALPK2,AMPD2,AOC3,AQP8,ARHGEF19,ARL4A,ASPA,ASPG,ATL3,ATP10A,BDH1,BMPR1B,C10orf90,C11orf54,C11orf87,C16orf74,C16orf96,C1RL,C20orf27,CACNA1S,CCN3,CD164L2,CD1D,CDKL1,CEBPA,CGN,CIDEA,CNN1,CNTN5,COL18A1,COL23A1,COL7A1,CRLS1,CSAD,DAPK2,DGAT1,DHTKD1,DIO2,DUSP4,ELN,ENO1,EPS8L2,ESRRB,EYA2,FABP4,FASN,FHDC1,…	200			Cancer,Organismal Injury and Abnormalities	Head and neck tumor	5.57e-08		-0.283	ABCA6,ABCB4,ABRA,ACOT11,ACSL5,ACSL6,ACTA1,ADAM28,ADAMDEC1,ADAMTS3,AK7,AK8,ALAS2,ALB,ALDH3A1,ALDOB,ALOX15B,ANKRD1,ANKRD2,ANKRD23,ANKRD65,ANKRD66,AP1S3,AQP4,ARHGEF37,ARMC2,ASPG,ATP6V1C2,ATP7B,BASP1,BDH1,BPGM,BSPRY,BTG2,C10orf90,C11orf16,C11orf87,CACNA1H,CACNA1S,CATSPER4,CCDC121,CCDC40,CCDC78,CCN1,CCN2,CDH4,CDHR4,CDKL1,CFAP52,CFAP54,CFAP57,CFAP58,CFAP65,CHAD,CLDN8,CLEC18B,CLEC6A,CLIP1,CNKSR1,CNTN5,C…	202
Cancer,Organismal Injury and Abnormalities	Incidence of tumor	1.28e-06		-0.419	ACLY,ACOT11,ACSS1,ACTA2,ACTG2,ADAM12,ADCY3,ADH1C,ADIPOR2,ADORA1,AEBP1,AGPAT2,ALDH1L1,ALPK2,AMPD2,AOC3,AQP8,ARHGEF19,ARL4A,ASPA,ASPG,ATL3,ATP10A,BDH1,BMPR1B,C10orf90,C11orf54,C11orf87,C16orf96,C1RL,C20orf27,CACNA1S,CD1D,CDKL1,CEBPA,CGN,CIB2,CIDEA,CNN1,CNTN5,COL18A1,COL23A1,COL7A1,DAPK2,DBI,DHTKD1,DIO2,DLK1,DUSP4,ENO1,ESRRB,EYA2,FABP4,FASN,FGFBP1,FHDC1,FLNA,G6PD,GADD45A,GALE,GDF10,GPC1,GPD1,GPD2,GP…	180			Cancer,Organismal Injury and Abnormalities	Incidence of tumor	0.000145		-0.792	ABCA6,ABCB4,ACOT11,ACSL6,ACTA1,ADAM28,ADAMDEC1,ADAMTS3,AK7,AK8,ALAS2,ALB,ALDH3A1,ALDOB,ALOX15B,ANKRD2,ANKRD23,ANKRD65,ANKRD66,AQP4,ARHGEF37,ARMC2,ASPG,ATP6V1C2,ATP7B,BASP1,BDH1,BPGM,BTG2,C10orf90,C11orf87,CACNA1H,CACNA1S,CATSPER4,CCDC121,CCDC40,CCDC78,CCN1,CDH4,CDHR4,CDKL1,CFAP161,CFAP52,CFAP54,CFAP57,CFAP58,CFAP65,CLDN8,CLEC18B,CLIP1,CNKSR1,CNTN5,CST6,CTH,CYB5R2,CYFIP2,CYP26B1,CYP2B6,DMKN,DMXL2,…	171
Cancer,Organismal Injury and Abnormalities	Abdominal carcinoma	1.29e-06		-0.038	AACS,ACAT2,ACLY,ACOT11,ACSS1,ACTA2,ACTG2,ADAM12,ADCY3,ADH1C,ADIPOR2,ADORA1,AEBP1,AGPAT2,AIFM2,ALDH1L1,ALPK2,AMPD2,AOC3,AQP8,ARHGEF19,ARL4A,ASPA,ASPG,ATL3,ATP10A,BDH1,BMPR1B,C10orf90,C11orf54,C11orf87,C16orf96,C1RL,C20orf27,CA13,CACNA1S,CCN3,CD164L2,CD1D,CDKL1,CEBPA,CGN,CIB2,CIDEA,CNN1,CNTN5,COL18A1,COL23A1,COL7A1,COX6A1,DAPK2,DBI,DGAT1,DHRS9,DHTKD1,DIO2,DLK1,DUSP4,ELN,ENO1,EPS8L2,ESRRB,EYA2,FABP4…	205			Cancer,Organismal Injury and Abnormalities	Abdominal carcinoma	5.44e-08		-0.487	ABCA6,ABCB4,ABRA,ACOT11,ACSL6,ACTA1,ADAM28,ADAMDEC1,ADAMTS3,AK7,AK8,ALAS2,ALB,ALDH3A1,ALDOB,ALOX15B,ANKRD1,ANKRD2,ANKRD23,ANKRD65,ANKRD66,AQP4,ARHGEF37,ARMC2,ASPG,ATP6V0C,ATP6V1C2,ATP7B,BASP1,BDH1,BPGM,BSPRY,C10orf90,C11orf16,C11orf87,C5AR2,CACNA1H,CACNA1S,CATSPER4,CCDC121,CCDC40,CCDC78,CCN1,CCN2,CDH4,CDHR4,CDKL1,CFAP161,CFAP52,CFAP54,CFAP57,CFAP58,CFAP65,CHAD,CLDN8,CLEC18B,CLEC6A,CLIP1,CNKSR1,CN…	207
Cancer,Organismal Injury and Abnormalities	Head and neck carcinoma	1.44e-06			AACS,ACAT2,ACLY,ACOT11,ACSL5,ACSS1,ACTA2,ACTG2,ADAM12,ADCY3,ADIPOR2,ADORA1,AEBP1,AGPAT2,AIFM2,ALDH1L1,ALPK2,AMPD2,AOC3,AQP8,ARHGEF19,ARL4A,ASPA,ASPG,ATL3,ATP10A,BDH1,BMPR1B,C11orf54,C11orf87,C16orf74,C16orf96,C1RL,C20orf27,CACNA1S,CCN3,CD164L2,CD1D,CDKL1,CEBPA,CGN,CIDEA,CNN1,CNTN5,COL18A1,COL23A1,COL7A1,CRLS1,CSAD,DAPK2,DHTKD1,DIO2,DUSP4,ELN,ENO1,EPS8L2,ESRRB,EYA2,FABP4,FASN,FHDC1,FLNA,FN3K,G6PD,…	185			Cancer,Organismal Injury and Abnormalities	Head and neck carcinoma	2.19e-06			ABCA6,ABCB4,ABRA,ACOT11,ACSL5,ACSL6,ACTA1,ADAM28,ADAMTS3,AK7,AK8,ALAS2,ALB,ALDH3A1,ALDOB,ALOX15B,ANKRD1,ANKRD2,ANKRD23,ANKRD65,ANKRD66,ARHGEF37,ARMC2,ASPG,ATP6V1C2,ATP7B,BASP1,BDH1,BPGM,BSPRY,BTG2,C11orf16,C11orf87,CACNA1H,CACNA1S,CCDC121,CCDC40,CCDC78,CCN1,CCN2,CDH4,CDHR4,CDKL1,CFAP52,CFAP54,CFAP57,CFAP58,CFAP65,CHAD,CLEC18B,CLIP1,CNKSR1,CNTN5,CST6,CTH,CYB5R2,CYFIP2,CYP26B1,CYP2B6,DDC,DDN,DMKN,D…	183
Cancer,Gastrointestinal Disease,Organismal Injury and Abnormalities	Large intestine carcinoma	1.71e-06			AACS,ACLY,ACOT11,ACSS1,ACTA2,ACTG2,ADAM12,ADCY3,ADIPOR2,ADORA1,AEBP1,AGPAT2,ALDH1L1,ALPK2,AMPD2,AOC3,AQP8,ASPG,ATL3,ATP10A,BDH1,C10orf90,C11orf54,C11orf87,C16orf96,C1RL,C20orf27,CACNA1S,CCN3,CD164L2,CD1D,CDKL1,CEBPA,CGN,CIB2,CIDEA,CNTN5,COL18A1,COL23A1,COL7A1,DAPK2,DBI,DGAT1,DHRS9,DHTKD1,DIO2,DLK1,DUSP4,ELN,EPS8L2,ESRRB,EYA2,FABP4,FASN,FGFBP1,FHDC1,FLNA,FN3K,G6PD,GPC1,GPC3,GPD1,GPD2,GPR135,GREM2,…	174			Cancer,Gastrointestinal Disease,Organismal Injury and Abnormalities	Large intestine carcinoma	0.000289			ABCA6,ABCB4,ABRA,ACOT11,ACTA1,ADAM28,ADAMDEC1,ADAMTS3,AK7,AK8,ALAS2,ALB,ALDH3A1,ALOX15B,ANKRD23,ANKRD65,AQP4,ARHGEF37,ARMC2,ASPG,ATP6V0C,ATP6V1C2,ATP7B,BASP1,BDH1,BSPRY,C10orf90,C11orf16,C11orf87,C5AR2,CACNA1H,CACNA1S,CATSPER4,CCDC40,CCN1,CDH4,CDHR4,CDKL1,CFAP161,CFAP52,CFAP54,CFAP57,CFAP65,CLDN8,CLEC6A,CLIP1,CNKSR1,CNTN5,CYB5R2,CYFIP2,CYP26B1,CYP2B6,DDC,DDN,DMKN,DMXL2,DNAAF1,DNAH1,DNAH10,DRC1,DR…	164
Cancer,Gastrointestinal Disease,Organismal Injury and Abnormalities	Large intestine adenocarcinoma	1.74e-06			AACS,ACLY,ACOT11,ACSS1,ACTA2,ACTG2,ADAM12,ADCY3,ADIPOR2,ADORA1,AEBP1,AGPAT2,ALDH1L1,ALPK2,AMPD2,AOC3,AQP8,ASPG,ATL3,ATP10A,BDH1,C10orf90,C11orf54,C11orf87,C16orf96,C1RL,C20orf27,CACNA1S,CCN3,CD164L2,CD1D,CDKL1,CEBPA,CGN,CIB2,CIDEA,CNTN5,COL18A1,COL23A1,COL7A1,DAPK2,DBI,DGAT1,DHRS9,DHTKD1,DIO2,DLK1,DUSP4,ELN,EPS8L2,ESRRB,EYA2,FABP4,FASN,FGFBP1,FHDC1,FLNA,FN3K,G6PD,GPC1,GPC3,GPD1,GPD2,GPR135,GREM2,…	173			Cancer,Gastrointestinal Disease,Organismal Injury and Abnormalities	Large intestine adenocarcinoma	0.000475			ABCA6,ABCB4,ABRA,ACOT11,ACTA1,ADAM28,ADAMDEC1,ADAMTS3,AK7,AK8,ALAS2,ALB,ALDH3A1,ALOX15B,ANKRD23,ANKRD65,AQP4,ARHGEF37,ARMC2,ASPG,ATP6V0C,ATP6V1C2,ATP7B,BASP1,BDH1,BSPRY,C10orf90,C11orf16,C11orf87,C5AR2,CACNA1H,CACNA1S,CATSPER4,CCDC40,CCN1,CDH4,CDHR4,CDKL1,CFAP161,CFAP52,CFAP54,CFAP57,CFAP65,CLDN8,CLEC6A,CLIP1,CNKSR1,CNTN5,CYB5R2,CYFIP2,CYP26B1,CYP2B6,DDC,DDN,DMKN,DMXL2,DNAAF1,DNAH1,DNAH10,DRC1,DR…	162
Neurological Disease,Organismal Injury and Abnormalities,Psychological Disorders	Dementia	1.76e-06			ACLY,ACTA2,ADAM12,ADORA1,ALDH1L1,CA13,CACNA1S,CDKL1,CNN1,HSD11B1,HSPA1A/HSPA1B,HTR1B,IGKC,KNG1,LSS,mir-145,MT-TC,MT-TV,MYH11,NTRK2,NTRK3,PDE3B,PPARG,PTPRZ1,S100B,SLC1A3,TAGLN,TSPO	28			Neurological Disease,Organismal Injury and Abnormalities,Psychological Disorders	Dementia	1.34e-05			ALB,ARMC2,CACNA1S,CCN2,CDKL1,CNKSR1,CTH,DDC,HBA1/HBA2,HLA-E,HMGA1,IGF2,LGALS3,MARCHF4,MT-TG,PENK,PRKN,PTGDS,RELN,SERPINA1,SERPINE1,SLC12A3,SLC1A2,SOX2,SPARC,TNIK	26
Cancer,Gastrointestinal Disease,Organismal Injury and Abnormalities	Gastrointestinal carcinoma	1.83e-06			AACS,ACLY,ACOT11,ACSS1,ACTA2,ACTG2,ADAM12,ADCY3,ADIPOR2,ADORA1,AEBP1,AGPAT2,ALDH1L1,ALPK2,AMPD2,AOC3,AQP8,ARHGEF19,ASPG,ATL3,ATP10A,BDH1,BMPR1B,C10orf90,C11orf54,C11orf87,C16orf96,C1RL,C20orf27,CACNA1S,CCN3,CD164L2,CD1D,CDKL1,CEBPA,CGN,CIB2,CIDEA,CNN1,CNTN5,COL18A1,COL23A1,COL7A1,DAPK2,DBI,DGAT1,DHRS9,DHTKD1,DIO2,DLK1,DUSP4,ELN,EPS8L2,ESRRB,EYA2,FABP4,FASN,FGFBP1,FHDC1,FLNA,FN3K,G6PD,GDF10,GPC1,G…	184			Cancer,Gastrointestinal Disease,Organismal Injury and Abnormalities	Gastrointestinal carcinoma	1.06e-05			ABCA6,ABCB4,ABRA,ACOT11,ACSL6,ACTA1,ADAM28,ADAMDEC1,ADAMTS3,AK7,AK8,ALAS2,ALB,ALDH3A1,ALDOB,ALOX15B,ANKRD2,ANKRD23,ANKRD65,ANKRD66,AQP4,ARHGEF37,ARMC2,ASPG,ATP6V0C,ATP6V1C2,ATP7B,BASP1,BDH1,BSPRY,C10orf90,C11orf16,C11orf87,C5AR2,CACNA1H,CACNA1S,CATSPER4,CCDC40,CCN1,CCN2,CDH4,CDHR4,CDKL1,CFAP161,CFAP52,CFAP54,CFAP57,CFAP65,CLDN8,CLEC6A,CLIP1,CNKSR1,CNTN5,CYB5R2,CYFIP2,CYP26B1,CYP2B6,DDC,DDN,DMKN,D…	180
Cancer,Organismal Injury and Abnormalities	Adenocarcinoma	2.19e-06		-0.721	AACS,ACAT2,ACLY,ACOT11,ACSS1,ACTA2,ACTG2,ADAM12,ADCY3,ADH1C,ADIPOR2,ADORA1,AEBP1,AGPAT2,AIFM2,ALDH1L1,ALPK2,AMPD2,AOC3,AQP8,ARHGEF19,ASPA,ASPG,ATL3,ATP10A,BDH1,BMPR1B,C10orf90,C11orf54,C11orf87,C16orf96,C1RL,C20orf27,CACNA1S,CCN3,CD164L2,CD1D,CDKL1,CEBPA,CGN,CIB2,CIDEA,CNN1,CNTN5,COL18A1,COL23A1,COL7A1,DAPK2,DBI,DGAT1,DHRS9,DHTKD1,DIO2,DLK1,DUSP4,ELN,ENO1,EPS8L2,ESRRB,EYA2,FABP4,FASN,FGFBP1,FHDC1…	199			Cancer,Organismal Injury and Abnormalities	Adenocarcinoma	1.22e-07		0.063	ABCA6,ABCB4,ABRA,ACOT11,ACSL6,ACTA1,ADAM28,ADAMDEC1,ADAMTS3,AK7,AK8,ALAS2,ALB,ALDH3A1,ALDOB,ALOX15B,ANKRD1,ANKRD23,ANKRD65,ANKRD66,AQP4,ARHGEF37,ARMC2,ASPG,ATP6V0C,ATP6V1C2,ATP7B,BASP1,BDH1,BPGM,BSPRY,C10orf90,C11orf16,C11orf87,C5AR2,CACNA1H,CACNA1S,CATSPER4,CCDC121,CCDC40,CCDC78,CCN1,CCN2,CDH4,CDHR4,CDKL1,CFAP161,CFAP52,CFAP54,CFAP57,CFAP58,CFAP65,CHAD,CLDN8,CLEC18B,CLEC6A,CLIP1,CNKSR1,CNTN5,CST…	201
Cancer,Gastrointestinal Disease,Organismal Injury and Abnormalities	Large intestine neoplasm	2.32e-06			AACS,ACLY,ACOT11,ACSL5,ACSS1,ACTA2,ACTG2,ADAM12,ADCY3,ADIPOR2,ADORA1,AEBP1,AGPAT2,ALDH1L1,ALPK2,AMPD2,AOC3,AQP8,ASPG,ATL3,ATP10A,BDH1,BMPR1B,C10orf90,C11orf54,C11orf87,C16orf96,C1RL,C20orf27,CACNA1S,CCN3,CD164L2,CD1D,CDKL1,CEBPA,CGN,CIB2,CIDEA,CNN1,CNTN5,COL18A1,COL23A1,COL7A1,DAPK2,DBI,DGAT1,DHRS9,DHTKD1,DIO2,DLK1,DUSP4,ELN,ENO1,EPS8L2,ESRRB,EYA2,FABP4,FASN,FGFBP1,FHDC1,FLNA,FN3K,G6PD,GPC1,GPC3,…	180			Cancer,Gastrointestinal Disease,Organismal Injury and Abnormalities	Large intestine neoplasm	0.000232		-1.131	ABCA6,ABCB4,ABRA,ACOT11,ACSL5,ACTA1,ADAM28,ADAMDEC1,ADAMTS3,AK7,AK8,ALAS2,ALB,ALDH3A1,ALOX15B,ANKRD23,ANKRD65,AQP4,ARHGEF37,ARMC2,ASPG,ATP6V0C,ATP6V1C2,ATP7B,BASP1,BDH1,BSPRY,C10orf90,C11orf16,C11orf87,C5AR2,CACNA1H,CACNA1S,CATSPER4,CCDC40,CCN1,CCN2,CDH4,CDHR4,CDKL1,CFAP161,CFAP52,CFAP54,CFAP57,CFAP65,CLDN8,CLEC6A,CLIP1,CNKSR1,CNTN5,CYB5R2,CYFIP2,CYP26B1,CYP2B6,DDC,DDN,DMKN,DMXL2,DNAAF1,DNAH1,DNA…	171
Cancer,Gastrointestinal Disease,Organismal Injury and Abnormalities	Digestive organ tumor	2.51e-06		-0.181	AACS,ACAT2,ACLY,ACOT11,ACSL5,ACSS1,ACTA2,ACTG2,ADAM12,ADCY3,ADH1C,ADIPOR2,ADORA1,AEBP1,AGPAT2,AIFM2,ALDH1L1,ALPK2,AMPD2,AOC3,AQP8,ARHGEF19,ASPG,ATL3,ATP10A,BDH1,BMPR1B,C10orf90,C11orf54,C11orf87,C16orf96,C1RL,C20orf27,CA13,CACNA1S,CCN3,CD164L2,CD1D,CDKL1,CEBPA,CGN,CIB2,CIDEA,CNN1,CNTN5,COL18A1,COL23A1,COL7A1,DAPK2,DBI,DGAT1,DHRS9,DHTKD1,DIO2,DLK1,DUSP4,ELN,ENO1,EPS8L2,ESRRB,EYA2,FABP4,FASN,FGFBP1…	202			Cancer,Gastrointestinal Disease,Organismal Injury and Abnormalities	Digestive organ tumor	1.61e-06		-1.534	ABCA6,ABCB4,ABRA,ACOT11,ACSL5,ACSL6,ACTA1,ADAM28,ADAMDEC1,ADAMTS3,AK7,AK8,ALAS2,ALB,ALDH3A1,ALDOB,ALOX15B,ANKRD2,ANKRD23,ANKRD65,ANKRD66,AQP4,ARHGEF37,ARMC2,ASPG,ATP6V0C,ATP6V1C2,ATP7B,BASP1,BDH1,BSPRY,C10orf90,C11orf16,C11orf87,C5AR2,CACNA1H,CACNA1S,CATSPER4,CCDC40,CCN1,CCN2,CDH4,CDHR4,CDKL1,CFAP161,CFAP52,CFAP54,CFAP57,CFAP65,CLDN8,CLEC18B,CLEC6A,CLIP1,CNKSR1,CNTN5,CST6,CTH,CYB5R2,CYFIP2,CYP26B…	201
Cancer,Gastrointestinal Disease,Organismal Injury and Abnormalities	Gastrointestinal adenocarcinoma	2.61e-06			AACS,ACLY,ACOT11,ACSS1,ACTA2,ACTG2,ADAM12,ADCY3,ADIPOR2,ADORA1,AEBP1,AGPAT2,ALDH1L1,ALPK2,AMPD2,AOC3,AQP8,ARHGEF19,ASPG,ATL3,ATP10A,BDH1,C10orf90,C11orf54,C11orf87,C16orf96,C1RL,C20orf27,CACNA1S,CCN3,CD164L2,CD1D,CDKL1,CEBPA,CGN,CIB2,CIDEA,CNTN5,COL18A1,COL23A1,COL7A1,DAPK2,DBI,DGAT1,DHRS9,DHTKD1,DIO2,DLK1,DUSP4,ELN,EPS8L2,ESRRB,EYA2,FABP4,FASN,FGFBP1,FHDC1,FLNA,FN3K,G6PD,GPC1,GPC3,GPD1,GPD2,GPR1…	177			Cancer,Gastrointestinal Disease,Organismal Injury and Abnormalities	Gastrointestinal adenocarcinoma	0.000411			ABCA6,ABCB4,ABRA,ACOT11,ACTA1,ADAM28,ADAMDEC1,ADAMTS3,AK7,AK8,ALAS2,ALB,ALDH3A1,ALDOB,ALOX15B,ANKRD23,ANKRD65,AQP4,ARHGEF37,ARMC2,ASPG,ATP6V0C,ATP6V1C2,ATP7B,BASP1,BDH1,BSPRY,C10orf90,C11orf16,C11orf87,C5AR2,CACNA1H,CACNA1S,CATSPER4,CCDC40,CCN1,CDH4,CDHR4,CDKL1,CFAP161,CFAP52,CFAP54,CFAP57,CFAP65,CLDN8,CLEC6A,CLIP1,CNKSR1,CNTN5,CYB5R2,CYFIP2,CYP26B1,CYP2B6,DDC,DDN,DMKN,DMXL2,DNAAF1,DNAH1,DNAH10,D…	167
Cancer,Endocrine System Disorders,Organismal Injury and Abnormalities	Endocrine carcinoma	2.64e-06			AACS,ACAT2,ACLY,ACOT11,ACSL5,ACSS1,ACTA2,ACTG2,ADAM12,ADCY3,ADIPOR2,AEBP1,AGPAT2,AIFM2,ALDH1L1,ALPK2,AMPD2,AOC3,AQP8,ARHGEF19,ARL4A,ASPA,ASPG,ATL3,ATP10A,BDH1,BMPR1B,C10orf90,C11orf54,C11orf87,C16orf74,C16orf96,C20orf27,CACNA1S,CCN3,CD164L2,CD1D,CDKL1,CEBPA,CGN,CIDEA,CNN1,CNTN5,COL18A1,COL23A1,COL7A1,CRLS1,CSAD,DAPK2,DHTKD1,DIO2,DUSP4,ELN,ELOVL6,ENO1,EPS8L2,ESRRB,EYA2,FABP4,FASN,FHDC1,FLNA,FN3K,G…	182			Cancer,Endocrine System Disorders,Organismal Injury and Abnormalities	Endocrine carcinoma	2.28e-07			ABCA6,ABCB4,ABRA,ACOT11,ACSL5,ACSL6,ACTA1,ADAM28,ADAMTS3,AK7,AK8,ALAS2,ALDH3A1,ALDOB,ALOX15B,ANKRD1,ANKRD2,ANKRD23,ANKRD65,ANKRD66,ARHGEF37,ARMC2,ASPG,ATP6V1C2,ATP7B,BASP1,BDH1,BPGM,BSPRY,BTG2,C10orf90,C11orf16,C11orf87,CACNA1H,CACNA1S,CCDC121,CCDC40,CCDC78,CCN1,CCN2,CDH4,CDHR4,CDKL1,CFAP52,CFAP54,CFAP57,CFAP58,CFAP65,CHAD,CLDN8,CLEC18B,CLIP1,CNKSR1,CNTN5,CST6,CTH,CYB5R2,CYFIP2,CYP26B1,CYP2B6,DDC…	184
Cancer,Endocrine System Disorders,Organismal Injury and Abnormalities	Endocrine gland tumor	2.85e-06			AACS,ACAT2,ACLY,ACOT11,ACSL5,ACSS1,ACTA2,ACTG2,ADAM12,ADCY3,ADIPOR2,AEBP1,AGPAT2,AIFM2,ALDH1L1,ALPK2,AMPD2,AOC3,AQP8,ARHGEF19,ARL4A,ASPA,ASPG,ATL3,ATP10A,BDH1,BMPR1B,C10orf90,C11orf54,C11orf87,C16orf74,C16orf96,C20orf27,CACNA1S,CCN3,CD164L2,CD1D,CDKL1,CEBPA,CGN,CIDEA,CNN1,CNTN5,COL18A1,COL23A1,COL7A1,CRLS1,CSAD,DAPK2,DHTKD1,DIO2,DUSP4,ELN,ELOVL6,ENO1,EPS8L2,ESRRB,EYA2,FABP4,FASN,FHDC1,FLNA,FN3K,G…	184			Cancer,Endocrine System Disorders,Organismal Injury and Abnormalities	Endocrine gland tumor	5.09e-07			ABCA6,ABCB4,ABRA,ACOT11,ACSL5,ACSL6,ACTA1,ADAM28,ADAMTS3,AK7,AK8,ALAS2,ALDH3A1,ALDOB,ALOX15B,ANKRD1,ANKRD2,ANKRD23,ANKRD65,ANKRD66,ARHGEF37,ARMC2,ASPG,ATP6V1C2,ATP7B,BASP1,BDH1,BPGM,BSPRY,BTG2,C10orf90,C11orf16,C11orf87,CACNA1H,CACNA1S,CCDC121,CCDC40,CCDC78,CCN1,CCN2,CDH4,CDHR4,CDKL1,CFAP52,CFAP54,CFAP57,CFAP58,CFAP65,CHAD,CLDN8,CLEC18B,CLIP1,CNKSR1,CNTN5,CST6,CTH,CYB5R2,CYFIP2,CYP26B1,CYP2B6,DDC…	185
Embryonic Development,Organismal Development	Development of body trunk	2.89e-06	Decreased	-2.387	AACS,AEBP1,AGPAT2,ALPK2,CCN3,CEBPA,DGAT1,ELN,FASN,FLNA,GADD45G,GPAT4,GPC3,HOXA3,HOXA4,HOXA5,HSD11B1,ID4,IL15,ITGA8,LHX8,LOX,MFAP4,MRAP,MYH11,MYLK,NPNT,NRG4,NTRK2,NTRK3,ODAD4,OSR1,PDE3B,PDE5A,PIM1,PPARG,RBP4,TENM4,TGFB1I1,THRSP,TKT,TRAF4	42			Embryonic Development,Organismal Development	Development of body trunk	0.00126		0.981	ALB,ANKRD1,ATP7B,CCDC40,CCN1,CCN2,CDH4,DNAAF1,DRC1,ELN,FANCL,FMN1,GIPR,GRHL2,HBB,IGF2,KLK3,KRT8,LGALS3,LHX8,LTA,MYB,MYH7,MYOZ1,NR4A1,ODAD4,PTTG1,SCGB3A1,SERPINE1,SOX2,SPARC,SPO11,TRAF4,WNT7B	34
Cancer,Gastrointestinal Disease,Organismal Injury and Abnormalities	Gastrointestinal tumor	2.91e-06		0.864	AACS,ACLY,ACOT11,ACSL5,ACSS1,ACTA2,ACTG2,ADAM12,ADCY3,ADIPOR2,ADORA1,AEBP1,AGPAT2,ALDH1L1,ALPK2,AMPD2,AOC3,AQP8,ARHGEF19,ASPG,ATL3,ATP10A,BDH1,BMPR1B,C10orf90,C11orf54,C11orf87,C16orf96,C1RL,C20orf27,CACNA1S,CCN3,CD164L2,CD1D,CDKL1,CEBPA,CGN,CIB2,CIDEA,CNN1,CNTN5,COL18A1,COL23A1,COL7A1,DAPK2,DBI,DGAT1,DHRS9,DHTKD1,DIO2,DLK1,DUSP4,ELN,ENO1,EPS8L2,ESRRB,EYA2,FABP4,FASN,FGFBP1,FHDC1,FLNA,FN3K,G6PD,G…	189			Cancer,Gastrointestinal Disease,Organismal Injury and Abnormalities	Gastrointestinal tumor	1.65e-05		-1.082	ABCA6,ABCB4,ABRA,ACOT11,ACSL5,ACSL6,ACTA1,ADAM28,ADAMDEC1,ADAMTS3,AK7,AK8,ALAS2,ALB,ALDH3A1,ALDOB,ALOX15B,ANKRD2,ANKRD23,ANKRD65,ANKRD66,AQP4,ARHGEF37,ARMC2,ASPG,ATP6V0C,ATP6V1C2,ATP7B,BASP1,BDH1,BSPRY,C10orf90,C11orf16,C11orf87,C5AR2,CACNA1H,CACNA1S,CATSPER4,CCDC40,CCN1,CCN2,CDH4,CDHR4,CDKL1,CFAP161,CFAP52,CFAP54,CFAP57,CFAP65,CLDN8,CLEC6A,CLIP1,CNKSR1,CNTN5,CYB5R2,CYFIP2,CYP26B1,CYP2B6,DDC,DDN,…	185
Cancer,Gastrointestinal Disease,Organismal Injury and Abnormalities	Digestive system cancer	3.99e-06		0.05	AACS,ACAT2,ACLY,ACOT11,ACSL5,ACSS1,ACTA2,ACTG2,ADAM12,ADCY3,ADH1C,ADIPOR2,ADORA1,AEBP1,AGPAT2,AIFM2,ALDH1L1,ALPK2,AMPD2,AOC3,AQP8,ARHGEF19,ASPG,ATL3,ATP10A,BDH1,BMPR1B,C10orf90,C11orf54,C11orf87,C16orf96,C1RL,C20orf27,CA13,CACNA1S,CCN3,CD164L2,CD1D,CDKL1,CEBPA,CGN,CIB2,CIDEA,CNN1,CNTN5,COL18A1,COL23A1,COL7A1,DAPK2,DBI,DGAT1,DHRS9,DHTKD1,DIO2,DLK1,DUSP4,ELN,ENO1,EPS8L2,ESRRB,EYA2,FABP4,FASN,FGFBP1…	199			Cancer,Gastrointestinal Disease,Organismal Injury and Abnormalities	Digestive system cancer	1.22e-06		-1.182	ABCA6,ABCB4,ABRA,ACOT11,ACSL5,ACSL6,ACTA1,ADAM28,ADAMDEC1,ADAMTS3,AK7,AK8,ALAS2,ALB,ALDH3A1,ALDOB,ALOX15B,ANKRD2,ANKRD23,ANKRD65,ANKRD66,AQP4,ARHGEF37,ARMC2,ASPG,ATP6V0C,ATP6V1C2,ATP7B,BASP1,BDH1,BSPRY,C10orf90,C11orf16,C11orf87,C5AR2,CACNA1H,CACNA1S,CATSPER4,CCDC40,CCN1,CCN2,CDH4,CDHR4,CDKL1,CFAP161,CFAP52,CFAP54,CFAP57,CFAP65,CLDN8,CLEC6A,CLIP1,CNKSR1,CNTN5,CST6,CTH,CYB5R2,CYFIP2,CYP26B1,CYP2B6…	199
Cancer,Gastrointestinal Disease,Organismal Injury and Abnormalities	Gastrointestinal tract cancer	4.07e-06		1.004	AACS,ACLY,ACOT11,ACSL5,ACSS1,ACTA2,ACTG2,ADAM12,ADCY3,ADIPOR2,ADORA1,AEBP1,AGPAT2,ALDH1L1,ALPK2,AMPD2,AOC3,AQP8,ARHGEF19,ASPG,ATL3,ATP10A,BDH1,BMPR1B,C10orf90,C11orf54,C11orf87,C16orf96,C1RL,C20orf27,CACNA1S,CCN3,CD164L2,CD1D,CDKL1,CEBPA,CGN,CIB2,CIDEA,CNN1,CNTN5,COL18A1,COL23A1,COL7A1,DAPK2,DBI,DGAT1,DHRS9,DHTKD1,DIO2,DLK1,DUSP4,ELN,ENO1,EPS8L2,ESRRB,EYA2,FABP4,FASN,FGFBP1,FHDC1,FLNA,FN3K,G6PD,G…	188			Cancer,Gastrointestinal Disease,Organismal Injury and Abnormalities	Gastrointestinal tract cancer	2.23e-05			ABCA6,ABCB4,ABRA,ACOT11,ACSL5,ACSL6,ACTA1,ADAM28,ADAMDEC1,ADAMTS3,AK7,AK8,ALAS2,ALB,ALDH3A1,ALDOB,ALOX15B,ANKRD2,ANKRD23,ANKRD65,ANKRD66,AQP4,ARHGEF37,ARMC2,ASPG,ATP6V0C,ATP6V1C2,ATP7B,BASP1,BDH1,BSPRY,C10orf90,C11orf16,C11orf87,C5AR2,CACNA1H,CACNA1S,CATSPER4,CCDC40,CCN1,CCN2,CDH4,CDHR4,CDKL1,CFAP161,CFAP52,CFAP54,CFAP57,CFAP65,CLDN8,CLEC6A,CLIP1,CNKSR1,CNTN5,CYB5R2,CYFIP2,CYP26B1,CYP2B6,DDC,DDN,…	184
Neurological Disease	Progressive neurological disorder	5.85e-06			ACLY,ACTA2,ADAM12,ADH1C,ADORA1,ALDH1L1,CDKL1,CEBPA,CNN1,DBI,ELN,EPS8L2,FASN,FHDC1,GADD45A,HSD11B1,HSPA1A/HSPA1B,HTR1B,IGKC,ITPR2,KNG1,LMOD1,LSS,mir-145,MYH11,NNMT,NTRK2,NTRK3,OPTN,PDE3B,PDE5A,PPARG,PPP1R1A,PTPRZ1,S100B,SLC1A3,SLC24A3,TAGLN,TSPO	39			Neurological Disease	Progressive neurological disorder	0.00127			ALB,AQP4,ARMC2,CCN1,CCN2,CDKL1,CNKSR1,CTH,CYP26B1,DDC,ELN,FHDC1,GRHL2,HBA1/HBA2,HLA-E,HMGA1,IGF2,KCNC1,KCNC3,LGALS3,MARCHF4,PENK,PRKN,PTGDS,RELN,SERPINA1,SERPINE1,SLC1A2,SOX2,SPARC,TAC1,TNIK	32
Cancer,Gastrointestinal Disease,Organismal Injury and Abnormalities	Malignant neoplasm of large intestine	6.27e-06			AACS,ACLY,ACOT11,ACSL5,ACSS1,ACTA2,ACTG2,ADAM12,ADCY3,ADIPOR2,ADORA1,AEBP1,AGPAT2,ALDH1L1,ALPK2,AMPD2,AOC3,AQP8,ASPG,ATL3,ATP10A,BDH1,BMPR1B,C10orf90,C11orf54,C11orf87,C16orf96,C1RL,C20orf27,CACNA1S,CCN3,CD164L2,CD1D,CDKL1,CEBPA,CGN,CIB2,CIDEA,CNTN5,COL18A1,COL23A1,COL7A1,DAPK2,DBI,DGAT1,DHRS9,DHTKD1,DIO2,DLK1,DUSP4,ELN,ENO1,EPS8L2,ESRRB,EYA2,FABP4,FASN,FGFBP1,FHDC1,FLNA,FN3K,G6PD,GPC1,GPC3,GPD1,…	178			Cancer,Gastrointestinal Disease,Organismal Injury and Abnormalities	Malignant neoplasm of large intestine	0.0003			ABCA6,ABCB4,ABRA,ACOT11,ACSL5,ACTA1,ADAM28,ADAMDEC1,ADAMTS3,AK7,AK8,ALAS2,ALB,ALDH3A1,ALOX15B,ANKRD23,ANKRD65,AQP4,ARHGEF37,ARMC2,ASPG,ATP6V0C,ATP6V1C2,ATP7B,BASP1,BDH1,BSPRY,C10orf90,C11orf16,C11orf87,C5AR2,CACNA1H,CACNA1S,CATSPER4,CCDC40,CCN1,CCN2,CDH4,CDHR4,CDKL1,CFAP161,CFAP52,CFAP54,CFAP57,CFAP65,CLDN8,CLEC6A,CLIP1,CNKSR1,CNTN5,CYB5R2,CYFIP2,CYP26B1,CYP2B6,DDC,DDN,DMKN,DMXL2,DNAAF1,DNAH1,DNA…	170
Cancer,Organismal Injury and Abnormalities	Pelvic tumor	6.7e-06		0	ACLY,ACSS1,ACTA2,ACTG2,ADAM12,ADIPOR2,ADORA1,AEBP1,AGPAT2,ALDH1L1,ALPK2,AMPD2,AOC3,AQP8,ARHGEF19,ARL4A,ASPA,ASPG,ATL3,ATP10A,BDH1,BMPR1B,C10orf90,C11orf54,C11orf87,C16orf96,CACNA1S,CDKL1,CEBPA,CGN,CIB2,CIDEA,CNN1,CNTN5,COL18A1,COL23A1,COL7A1,COX6A1,DHRS9,DHTKD1,DIO2,DLK1,DUSP4,ELN,ENO1,EPS8L2,ESRRB,EYA2,FABP4,FASN,FHDC1,FLNA,G6PD,GADD45A,GALE,GDF10,GPC1,GPD1,GPD2,GPR135,GRK3,GRM1,HLA-A,HOXA3,HOXA…	155			Cancer,Organismal Injury and Abnormalities	Pelvic tumor	2.31e-07			ABCA6,ABCB4,ACSL6,ADAM28,ADAMDEC1,ADAMTS3,AK7,AK8,ALAS2,ALB,ALDH3A1,ALDOB,ALOX15B,ANKRD1,ANKRD66,ARHGEF37,ARMC2,ASPG,ATP7B,BASP1,BDH1,C10orf90,C11orf87,CACNA1H,CACNA1S,CCDC121,CCDC40,CCDC78,CCN1,CCN2,CDH4,CDHR4,CDKL1,CFAP161,CFAP52,CFAP54,CFAP57,CFAP58,CFAP65,CHAD,CLDN8,CLEC18B,CLIP1,CNKSR1,CNTN5,COX6A1,CST6,CTH,CYB5R2,CYFIP2,CYP2B6,DDC,DMKN,DMXL2,DNAH1,DNAH10,DOC2B,DRC1,DSG3,ELN,EPS8L1,ESRP1,FAM…	159
Cancer,Organismal Injury and Abnormalities	Abdominal adenocarcinoma	9.74e-06			AACS,ACAT2,ACLY,ACOT11,ACSS1,ACTA2,ACTG2,ADAM12,ADCY3,ADH1C,ADIPOR2,ADORA1,AEBP1,AGPAT2,ALDH1L1,ALPK2,AMPD2,AOC3,AQP8,ARHGEF19,ASPA,ASPG,ATL3,ATP10A,BDH1,C10orf90,C11orf54,C11orf87,C16orf96,C1RL,C20orf27,CACNA1S,CCN3,CD164L2,CD1D,CDKL1,CEBPA,CGN,CIB2,CIDEA,CNN1,CNTN5,COL18A1,COL23A1,COL7A1,DAPK2,DBI,DGAT1,DHRS9,DHTKD1,DIO2,DLK1,DUSP4,ELN,EPS8L2,ESRRB,EYA2,FABP4,FASN,FGFBP1,FHDC1,FLNA,FN3K,G6PD,GA…	194			Cancer,Organismal Injury and Abnormalities	Abdominal adenocarcinoma	2.47e-08		-0.339	ABCA6,ABCB4,ABRA,ACOT11,ACSL6,ACTA1,ADAM28,ADAMDEC1,ADAMTS3,AK7,AK8,ALAS2,ALB,ALDH3A1,ALDOB,ALOX15B,ANKRD1,ANKRD23,ANKRD65,ANKRD66,AQP4,ARHGEF37,ARMC2,ASPG,ATP6V0C,ATP6V1C2,ATP7B,BASP1,BDH1,BPGM,BSPRY,C10orf90,C11orf16,C11orf87,C5AR2,CACNA1H,CACNA1S,CATSPER4,CCDC121,CCDC40,CCDC78,CCN1,CCN2,CDH4,CDHR4,CDKL1,CFAP161,CFAP52,CFAP54,CFAP57,CFAP58,CFAP65,CHAD,CLDN8,CLEC18B,CLEC6A,CLIP1,CNKSR1,CNTN5,CST…	200
Neurological Disease,Organismal Injury and Abnormalities	Cerebral disorder	9.74e-06			ACLY,ACSL5,ACTA2,ADCY3,ADORA1,ALPK2,AOC3,ARHGEF19,ATP10A,C16orf96,CACNA1S,CDKL1,CEBPA,CGN,CIDEA,CNN1,CNTN5,COL23A1,COL7A1,DAPK2,DBI,DGAT1,DHTKD1,ELN,EPS8L2,EYA2,FASN,FHDC1,FLNA,GADD45A,GPD2,HOXA5,HSD11B1,HSD17B12,HTR1B,ITGA8,ITIH4,ITPK1,ITPR2,KCNJ15,KLHDC7A,KLHDC8A,KRT79,LMOD1,LTBP2,MMP19,MYLK,NAT8L,NNMT,NTRK2,OPTN,PDE3B,PDE5A,PKDREJ,PPARG,PPM1K,PPP1R1A,PROCA1,PTPRZ1,PYGL,RAB34,S100B,SLC1A3,SLC1A…	77			Neurological Disease,Organismal Injury and Abnormalities	Cerebral disorder	8.51e-05		0.494	ABCB4,ABRA,ACSL5,ADAM28,ADAMTS3,ALDH3A1,ALOX15B,ANKRD65,AP1S3,AQP4,ARHGEF37,ARMC2,BSPRY,CACNA1H,CACNA1S,CCDC40,CCDC78,CCN1,CDKL1,CFAP57,CLIP1,CNTN5,CYP26B1,DDN,DMKN,DMXL2,DNAH1,DRC7,ELN,EPS8L1,ESRP1,FAM47E,FAM81B,FAM83E,FHDC1,FNIP2,FSTL4,HHIP,HSF4,IGF2,IVNS1ABP,KCNC1,KCNC3,KRT8,LGALS3,LRRC23,LTA,MARCHF4,MCM10,MT-ND3,MYB,MYH7,MYOM3,NR4A1,PLET1,POLQ,PRKCQ,PRKN,RELN,SERPINA1,SERPINE1,SLC12A3,SLC1A2,…	73
Cancer,Organismal Injury and Abnormalities	Genitourinary tumor	9.86e-06		-0.726	ACLY,ACSS1,ACTA2,ACTG2,ADAM12,ADCY3,ADIPOR2,ADORA1,AEBP1,AGPAT2,AIFM2,ALDH1L1,ALPK2,AMPD2,AOC3,AQP8,ARHGEF19,ARL4A,ASPA,ASPG,ATL3,ATP10A,BDH1,BMPR1B,C10orf90,C11orf87,C16orf96,C1RL,CACNA1S,CDKL1,CEBPA,CGN,CIB2,CIDEA,CNN1,CNTN5,COL18A1,COL23A1,COL7A1,COX6A1,DAPK2,DHRS9,DHTKD1,DIO2,DLK1,DUSP4,ELN,ELOVL6,ENO1,EPS8L2,ESRRB,EYA2,FABP4,FASN,FHDC1,FLNA,G6PD,GADD45A,GALE,GDF10,GPAT4,GPC1,GPC3,GPD1,GPD2,G…	168			Cancer,Organismal Injury and Abnormalities	Genitourinary tumor	2.94e-07	Decreased	-2.339	ABCA6,ABCB4,ACSL6,ADAM28,ADAMDEC1,ADAMTS3,AK7,AK8,ALAS2,ALB,ALDH3A1,ALDOB,ALOX15B,ANKRD1,ANKRD66,ARHGEF37,ARMC2,ASPG,ATP6V0C,ATP7B,BASP1,BDH1,BPGM,BTG2,C10orf90,C11orf87,CACNA1H,CACNA1S,CATSPER4,CCDC121,CCDC40,CCDC78,CCN1,CCN2,CDH4,CDHR4,CDKL1,CFAP161,CFAP52,CFAP54,CFAP57,CFAP58,CFAP65,CHAD,CLDN8,CLEC18B,CLIP1,CNKSR1,CNTN5,COX6A1,CST6,CTH,CYB5R2,CYFIP2,CYP2B6,DDC,DMKN,DMXL2,DNAAF1,DNAH1,DNAH10,DO…	172
Connective Tissue Development and Function,Tissue Morphology	Quantity of connective tissue	1.05e-05	Decreased	-2.132	ACACA,ACOT11,ADAM12,AEBP1,AGPAT2,ASPA,CEBPA,CIDEA,DGAT1,DLK1,FASN,GPAT4,GPD2,HOXA5,HSD11B1,HTR1B,ID4,Irs3,MLXIPL,PIM1,PPARG,SOST,TKT,UCP1,UCP3	25			Connective Tissue Development and Function,Tissue Morphology	Quantity of connective tissue	0.00662		0.789	ACOT11,ACTA1,CCN2,CHAD,DSG3,GIPR,GNB3,HBA1/HBA2,HBB,KLK3,LGALS3,LTA,MYB,NR4A1,SERPINE1,SLURP1,SOX2,SPARC	18
Cancer,Organismal Injury and Abnormalities	Malignant genitourinary solid tumor	1.06e-05			ACLY,ACSS1,ACTA2,ACTG2,ADAM12,ADCY3,ADIPOR2,ADORA1,AEBP1,AGPAT2,AIFM2,ALDH1L1,ALPK2,AMPD2,AOC3,AQP8,ARHGEF19,ARL4A,ASPA,ASPG,ATL3,ATP10A,BDH1,BMPR1B,C10orf90,C11orf87,C16orf96,C1RL,CACNA1S,CDKL1,CEBPA,CGN,CIB2,CIDEA,CNN1,CNTN5,COL18A1,COL23A1,COL7A1,COX6A1,DAPK2,DHRS9,DHTKD1,DIO2,DLK1,DUSP4,ELN,ELOVL6,ENO1,EPS8L2,ESRRB,EYA2,FABP4,FASN,FHDC1,FLNA,G6PD,GALE,GDF10,GPAT4,GPC1,GPC3,GPD1,GPD2,GPR135,GR…	166			Cancer,Organismal Injury and Abnormalities	Malignant genitourinary solid tumor	3.3e-07			ABCA6,ABCB4,ACSL6,ADAM28,ADAMDEC1,ADAMTS3,AK7,AK8,ALAS2,ALB,ALDH3A1,ALDOB,ALOX15B,ANKRD1,ANKRD66,ARHGEF37,ARMC2,ASPG,ATP6V0C,ATP7B,BASP1,BDH1,BPGM,BTG2,C10orf90,C11orf87,CACNA1H,CACNA1S,CATSPER4,CCDC121,CCDC40,CCDC78,CCN1,CCN2,CDH4,CDHR4,CDKL1,CFAP161,CFAP52,CFAP54,CFAP57,CFAP58,CFAP65,CHAD,CLDN8,CLEC18B,CLIP1,CNKSR1,CNTN5,COX6A1,CST6,CTH,CYB5R2,CYFIP2,CYP2B6,DDC,DMKN,DMXL2,DNAAF1,DNAH1,DNAH10,DO…	170
Cellular Development,Cellular Growth and Proliferation	Cell proliferation of tumor cell lines	1.31e-05		-0.643	ACACA,ACLY,ACSL5,ADAM12,ADIPOR2,ALDH1L1,AQP8,BMPR1B,CACNA1S,CCN3,CEBPA,CNN1,COL18A1,DAPK2,DLK1,DUSP4,ESRRB,FASN,FGFBP1,FLNA,G6PD,GADD45A,GADD45G,GPC1,GPC3,GPD1,HSD11B1,IL15,KLB,KNG1,LOX,LZTS1,mir-145,MLXIPL,MMP19,MYL9,MYLK,NRG4,NTRK2,NTRK3,NUPR1,PC,PGD,PIM1,PPARG,PTGIS,PTPRZ1,RAMP1,S100B,SLC1A5,SOST,STIM1,TGFB1I1,TRAF4,TSPO	55			Cellular Development,Cellular Growth and Proliferation	Cell proliferation of tumor cell lines	0.00859		0.403	ACSL5,ALOX15B,BTG2,CACNA1S,CCN1,CCN2,Cd24a,CDH4,CLIP1,CNKSR1,CST6,CYP2B6,DSG3,ESRP1,FGF6,GDF2,GPD1,GRHL2,H1-2,H19,HMGA1,HPGD,IGF2,KRT14,KRT8,LGALS3,MYB,NDRG4,NEK2,NR4A1,PENK,PRKCQ,PRKN,PSCA,PTTG1,RHCE/RHD,SCGB3A1,SERPINE1,SLURP1,SOX2,SPARC,TAC1,TNIK,TRAF4	44
Cancer,Organismal Injury and Abnormalities	Pelvic cancer	1.69e-05			ACLY,ACSS1,ACTA2,ACTG2,ADIPOR2,ADORA1,AEBP1,AGPAT2,ALDH1L1,ALPK2,AMPD2,AOC3,AQP8,ARHGEF19,ARL4A,ASPA,ASPG,ATL3,ATP10A,BDH1,BMPR1B,C10orf90,C11orf54,C11orf87,C16orf96,CACNA1S,CDKL1,CEBPA,CGN,CIB2,CIDEA,CNN1,CNTN5,COL18A1,COL23A1,COL7A1,COX6A1,DHRS9,DHTKD1,DIO2,DLK1,DUSP4,ELN,ENO1,EPS8L2,ESRRB,EYA2,FABP4,FASN,FHDC1,FLNA,G6PD,GALE,GDF10,GPC1,GPD1,GPD2,GPR135,GRK3,GRM1,HLA-A,HOXA3,HOXA4,HOXA5,HS3ST5,…	152			Cancer,Organismal Injury and Abnormalities	Pelvic cancer	1.73e-07			ABCA6,ABCB4,ACSL6,ADAM28,ADAMDEC1,ADAMTS3,AK7,AK8,ALAS2,ALB,ALDH3A1,ALDOB,ALOX15B,ANKRD1,ANKRD66,ARHGEF37,ARMC2,ASPG,ATP7B,BASP1,BDH1,C10orf90,C11orf87,CACNA1H,CACNA1S,CCDC121,CCDC40,CCDC78,CCN1,CCN2,CDH4,CDHR4,CDKL1,CFAP161,CFAP52,CFAP54,CFAP57,CFAP58,CFAP65,CHAD,CLDN8,CLEC18B,CLIP1,CNKSR1,CNTN5,COX6A1,CST6,CTH,CYB5R2,CYFIP2,CYP2B6,DDC,DMKN,DMXL2,DNAH1,DNAH10,DOC2B,DRC1,DSG3,ELN,EPS8L1,ESRP1,FAM…	158
Lipid Metabolism,Small Molecule Biochemistry	Conversion of fatty acid	2.99e-05		-1.706	ACACA,ACLY,ACSL5,FABP4,FASN,PTGIS	6			Lipid Metabolism,Small Molecule Biochemistry	Conversion of fatty acid	2.13e-06		-1.34	ACSL5,ACSL6,ALB,ALDH3A1,ALOX15B,CYP2B6,HPGD	7
Cancer,Organismal Injury and Abnormalities	Frequency of tumor	3.4e-05		-0.286	ACLY,ACOT11,ACSS1,ACTA2,ACTG2,ADAM12,ADCY3,ADH1C,ADIPOR2,ADORA1,AEBP1,AGPAT2,ALDH1L1,ALPK2,AMPD2,AOC3,AQP8,ARHGEF19,ASPA,ASPG,ATL3,ATP10A,BDH1,BMPR1B,C10orf90,C11orf54,C11orf87,C16orf96,C1RL,C20orf27,CACNA1S,CD1D,CDKL1,CEBPA,CGN,CIB2,CIDEA,CNN1,CNTN5,COL18A1,COL23A1,COL7A1,DAPK2,DBI,DHTKD1,DIO2,DLK1,DUSP4,ENO1,ESRRB,EYA2,FABP4,FASN,FGFBP1,FHDC1,FLNA,G6PD,GADD45A,GPC1,GPD1,GPD2,GPR135,GREM2,GRK3,G…	172			Cancer,Organismal Injury and Abnormalities	Frequency of tumor	0.000154		-1.132	ABCA6,ABCB4,ACOT11,ACSL6,ACTA1,ADAM28,ADAMDEC1,ADAMTS3,AK7,AK8,ALAS2,ALB,ALDH3A1,ALDOB,ALOX15B,ANKRD2,ANKRD23,ANKRD65,ANKRD66,AQP4,ARHGEF37,ARMC2,ASPG,ATP6V1C2,ATP7B,BASP1,BDH1,BPGM,BTG2,C10orf90,C11orf87,CACNA1H,CACNA1S,CATSPER4,CCDC121,CCDC40,CCDC78,CCN1,CDH4,CDHR4,CDKL1,CFAP161,CFAP52,CFAP54,CFAP57,CFAP58,CFAP65,CLDN8,CLEC18B,CLIP1,CNKSR1,CNTN5,CTH,CYB5R2,CYFIP2,CYP26B1,CYP2B6,DMKN,DMXL2,DNAAF…	168
Cancer,Organismal Injury and Abnormalities,Reproductive System Disease	Genital tumor	3.97e-05		0.391	ACLY,ACSS1,ACTA2,ACTG2,ADAM12,ADIPOR2,ADORA1,AEBP1,AGPAT2,ALDH1L1,ALPK2,AMPD2,AOC3,AQP8,ARHGEF19,ARL4A,ASPA,ASPG,ATL3,ATP10A,BDH1,BMPR1B,C10orf90,C16orf96,CACNA1S,CDKL1,CEBPA,CGN,CIB2,CIDEA,CNN1,CNTN5,COL18A1,COL23A1,COL7A1,DHRS9,DHTKD1,DIO2,DLK1,DUSP4,ELN,ENO1,EPS8L2,ESRRB,EYA2,FABP4,FASN,FHDC1,FLNA,G6PD,GADD45A,GALE,GDF10,GPC1,GPD1,GPD2,GPR135,GRK3,GRM1,HLA-A,HOXA3,HOXA4,HOXA5,HS3ST5,HSD11B1,HS…	146			Cancer,Organismal Injury and Abnormalities,Reproductive System Disease	Genital tumor	2.66e-07			ABCA6,ABCB4,ACSL6,ADAM28,ADAMDEC1,ADAMTS3,AK7,AK8,ALAS2,ALB,ALDH3A1,ALDOB,ALOX15B,ANKRD1,ANKRD66,ARHGEF37,ARMC2,ASPG,ATP7B,BASP1,BDH1,C10orf90,CACNA1H,CACNA1S,CCDC121,CCDC40,CCDC78,CCN1,CCN2,CDH4,CDHR4,CDKL1,CFAP161,CFAP52,CFAP54,CFAP57,CFAP58,CFAP65,CHAD,CLDN8,CLEC18B,CLIP1,CNTN5,CST6,CTH,CYB5R2,CYFIP2,CYP2B6,DMKN,DMXL2,DNAH1,DNAH10,DOC2B,DRC1,DRC7,DSG3,ELN,EPS8L1,ESRP1,FAM47E,FAM81B,FANCL,FGF6,…	153
Cancer,Organismal Injury and Abnormalities	Cancer of cells	4.46e-05		-1.028	ACLY,ACOT11,ACSS1,ACTA2,ADAM12,ADCY3,ADORA1,AIFM2,ALDH1L1,ALPK2,AOC3,AQP8,ARL4A,ATP10A,BMPR1B,C10orf90,C1RL,CACNA1S,CD1D,CDKL1,CEBPA,CNN1,CNTN5,COL18A1,COL23A1,COL7A1,CSAD,DBI,DHTKD1,DUSP4,EPS8L2,ESRRB,EYA2,FABP4,FAM220A,FASN,FHDC1,FLNA,GADD45A,GADD45G,GDF10,GPC3,GPD1,GRK3,HLA-A,HOXA5,HSPA1A/HSPA1B,IGKC,IGSF21,IL15,ITGA8,ITPK1,ITPR2,KCNMB1,KCTD15,KLHDC7A,KLHDC8A,LCTL,LHX8,LMOD1,LOX,LTBP2,LZTS1,MF…	115			Cancer,Organismal Injury and Abnormalities	Cancer of cells	8.36e-05		0.493	ABCA6,ABCB4,ACOT11,ACSL6,ADAM28,ALB,ALDOB,ALOX15B,BASP1,BTG2,C10orf90,CACNA1H,CACNA1S,CCDC121,CCN1,CCN2,CDH4,CDHR4,CDKL1,CFAP54,CFAP58,CFAP65,CLEC18B,CLEC6A,CLIP1,CNKSR1,CNTN5,CTH,CYB5R2,CYFIP2,CYP26B1,CYP2B6,DDC,DMKN,DMXL2,DNAH1,DNAH10,DOC2B,DRC1,DRC7,DSG3,ESRP1,FAM47E,FANCL,FGF6,FHDC1,GDF2,GIPR,GPD1,GRAMD2A,H1-2,H19,H3C1,HBA1/HBA2,HBB,HHIP,HLA-A,HMGA1,HSF4,IGF2,IQUB,IVNS1ABP,KCNMB2,KIF27,KLK3,K…	113
Cancer,Organismal Injury and Abnormalities	Neoplasia of cells	5.35e-05		-1.822	ACLY,ACOT11,ACSS1,ACTA2,ADAM12,ADCY3,ADORA1,AIFM2,ALDH1L1,ALPK2,AOC3,AQP8,ARL4A,ATP10A,BMPR1B,C10orf90,C1RL,CACNA1S,CD1D,CDKL1,CEBPA,CNN1,CNTN5,COL18A1,COL23A1,COL7A1,CSAD,DBI,DHTKD1,DUSP4,EPS8L2,ESRRB,EYA2,FABP4,FAM220A,FASN,FHDC1,FLNA,GADD45A,GADD45G,GDF10,GPC3,GPD1,GRK3,GRM1,HLA-A,HOXA5,HSPA1A/HSPA1B,ID4,IGKC,IGSF21,IL15,ITGA8,ITPK1,ITPR2,KCNJ15,KCNMB1,KCTD15,KLB,KLHDC7A,KLHDC8A,LCTL,LHX8,LMOD…	126			Cancer,Organismal Injury and Abnormalities	Neoplasia of cells	0.000417		0.618	ABCA6,ABCB4,ACOT11,ACSL6,ADAM28,ADAMDEC1,ADAMTS3,ALB,ALDOB,ALOX15B,BASP1,BTG2,C10orf90,CACNA1H,CACNA1S,CCDC121,CCDC40,CCN1,CCN2,CDH4,CDHR4,CDKL1,CFAP54,CFAP58,CFAP65,CLEC18B,CLEC6A,CLIP1,CNKSR1,CNTN5,CTH,CYB5R2,CYFIP2,CYP26B1,CYP2B6,DDC,DMKN,DMXL2,DNAH1,DNAH10,DOC2B,DRC1,DRC7,DSG3,ESRP1,FAM47E,FANCL,FGF6,FHDC1,FMN1,GDF2,GIPR,GPD1,GRAMD2A,GRHL2,GRM1,H1-2,H19,H3C1,HBA1/HBA2,HBB,HHIP,HLA-A,HMGA1,HSF…	121
Metabolic Disease,Neurological Disease,Organismal Injury and Abnormalities,Psychological Disorders	Alzheimer disease	5.67e-05			ACLY,ACTA2,ADAM12,ADORA1,ALDH1L1,CDKL1,CNN1,HSD11B1,HSPA1A/HSPA1B,IGKC,KNG1,LSS,mir-145,MYH11,NTRK2,NTRK3,PDE3B,PPARG,PTPRZ1,S100B,SLC1A3,TAGLN,TSPO	23			Metabolic Disease,Neurological Disease,Organismal Injury and Abnormalities,Psychological Disorders	Alzheimer disease	0.000138			ALB,ARMC2,CCN2,CDKL1,CNKSR1,CTH,DDC,HBA1/HBA2,HLA-E,HMGA1,IGF2,LGALS3,PENK,PRKN,PTGDS,RELN,SERPINA1,SERPINE1,SLC1A2,SOX2,SPARC,TNIK	22
Neurological Disease,Organismal Injury and Abnormalities,Psychological Disorders	Tauopathy	5.82e-05			ACLY,ACTA2,ADAM12,ADORA1,ALDH1L1,CDKL1,CNN1,HSD11B1,HSPA1A/HSPA1B,HTR1B,IGKC,KNG1,LSS,mir-145,MYH11,NTRK2,NTRK3,PDE3B,PPARG,PTPRZ1,S100B,SLC1A3,TAGLN,TSPO	24			Neurological Disease,Organismal Injury and Abnormalities,Psychological Disorders	Tauopathy	0.000138			ALB,ARMC2,CCN2,CDKL1,CNKSR1,CTH,DDC,HBA1/HBA2,HLA-E,HMGA1,IGF2,LGALS3,MARCHF4,PENK,PRKN,PTGDS,RELN,SERPINA1,SERPINE1,SLC1A2,SOX2,SPARC,TNIK	23
Cancer,Organismal Injury and Abnormalities,Reproductive System Disease	Genital tract cancer	8.61e-05			ACLY,ACSS1,ACTA2,ACTG2,ADIPOR2,ADORA1,AEBP1,AGPAT2,ALDH1L1,ALPK2,AMPD2,AOC3,AQP8,ARHGEF19,ARL4A,ASPA,ASPG,ATL3,ATP10A,BDH1,BMPR1B,C10orf90,C16orf96,CACNA1S,CDKL1,CEBPA,CGN,CIB2,CIDEA,CNN1,CNTN5,COL18A1,COL23A1,COL7A1,DHRS9,DHTKD1,DIO2,DLK1,DUSP4,ELN,ENO1,EPS8L2,ESRRB,EYA2,FABP4,FASN,FHDC1,FLNA,G6PD,GALE,GDF10,GPC1,GPD1,GPD2,GPR135,GRK3,GRM1,HLA-A,HOXA3,HOXA4,HOXA5,HS3ST5,HSD11B1,HSD17B12,HSPA1A/H…	143			Cancer,Organismal Injury and Abnormalities,Reproductive System Disease	Genital tract cancer	3.69e-07			ABCA6,ABCB4,ACSL6,ADAM28,ADAMDEC1,ADAMTS3,AK7,AK8,ALAS2,ALB,ALDH3A1,ALDOB,ALOX15B,ANKRD1,ANKRD66,ARHGEF37,ARMC2,ASPG,ATP7B,BASP1,BDH1,C10orf90,CACNA1H,CACNA1S,CCDC121,CCDC40,CCDC78,CCN1,CCN2,CDH4,CDHR4,CDKL1,CFAP161,CFAP52,CFAP54,CFAP57,CFAP58,CFAP65,CHAD,CLDN8,CLEC18B,CLIP1,CNTN5,CST6,CTH,CYB5R2,CYFIP2,CYP2B6,DMKN,DMXL2,DNAH1,DNAH10,DOC2B,DRC1,DSG3,ELN,EPS8L1,ESRP1,FAM47E,FAM81B,FANCL,FGF6,FHDC1…	151
Inflammatory Response,Organismal Injury and Abnormalities	Inflammation of organ	8.84e-05		0.652	ACTA2,ADIPOR2,ADORA1,CA13,CD1D,CEBPA,DGAT1,DHRS9,ELOVL6,ENO1,FABP4,FASN,FLNA,GADD45A,GPC3,GPD1,HLA-A,HOXA5,HSD11B1,IGKC,IL15,KNG1,LSS,MMP19,MYL9,MYLK,NRG4,NTRK2,OPTN,PDE3B,PDE5A,PIM1,PNPLA3,PPARG,PTPRZ1,RAB34,SLC1A3,STIM1,TKT,TRAF4,TSHR,TSPAN2,TSPO	43			Inflammatory Response,Organismal Injury and Abnormalities	Inflammation of organ	0.00654		0.157	ABCB4,ADAMDEC1,ALB,C5AR2,CCN1,Cd24a,CST6,CYP2B6,DSG3,GBP6,GIPR,GPD1,HBA1/HBA2,HBB,HLA-A,HLA-E,HPGD,IGF2,KRT14,KRT8,LGALS3,LTA,Mcpt2,NR4A1,PRKCQ,PRKN,PRSS8,PTGDS,RNF186,SCGB1A1,SERPINA1,SERPINE1,SPARC,TAC1,TMEM71,TRAF4	36
Cancer,Gastrointestinal Disease,Organismal Injury and Abnormalities	Non-colon gastrointestinal cancer	0.000102			ACOT11,ACSS1,ACTG2,ADAM12,ADIPOR2,ADORA1,AEBP1,ALPK2,AMPD2,AOC3,ARHGEF19,ATL3,ATP10A,BMPR1B,C10orf90,C11orf54,C11orf87,CACNA1S,CD1D,CEBPA,CGN,CNN1,CNTN5,COL18A1,COL23A1,COL7A1,DAPK2,DIO2,DLK1,ESRRB,EYA2,FABP4,FASN,FGFBP1,FHDC1,FLNA,GDF10,GPC3,GPD2,GRM1,HLA-A,HOXA3,HOXA4,HOXA5,HS3ST5,HTR1B,IGKC,IGSF21,ITGA8,ITIH4,ITPR2,KCTD15,KLHDC7A,KRT79,LCTL,LHX8,LMOD1,LSS,LZTS1,MFAP4,mir-145,MLXIPL,MYH11,MYL9,…	107			Cancer,Gastrointestinal Disease,Organismal Injury and Abnormalities	Non-colon gastrointestinal cancer	0.00654			ABCA6,ABCB4,ACOT11,ACSL6,ADAM28,ADAMTS3,ALAS2,ALDH3A1,ALDOB,ANKRD2,ANKRD23,ANKRD65,ANKRD66,ARMC2,ATP6V1C2,C10orf90,C11orf87,CACNA1H,CACNA1S,CCDC40,CCN1,CCN2,CDH4,CDHR4,CFAP161,CFAP65,CLDN8,CNKSR1,CNTN5,CYB5R2,CYFIP2,CYP26B1,DDC,DMKN,DMXL2,DNAAF1,DNAH10,DRC7,EIF3J,ENO4,EPS8L1,ESRP1,FAM47E,FAM81B,FANCL,FHDC1,FSTL4,GIPR,GRHL2,GRM1,H19,HBB,HHIP,HLA-A,HLA-E,HS3ST4,HS3ST5,HSF4,IGF2,IQUB,IVNS1ABP,KCNC1,…	97
Cancer,Organismal Injury and Abnormalities	Genitourinary carcinoma	0.000108			ACLY,ACSS1,ACTA2,ACTG2,ADCY3,ADIPOR2,ADORA1,AEBP1,AGPAT2,AIFM2,ALDH1L1,ALPK2,AMPD2,AOC3,ARHGEF19,ARL4A,ASPA,ASPG,ATL3,ATP10A,BDH1,C10orf90,C11orf87,C16orf96,C1RL,CACNA1S,CDKL1,CEBPA,CGN,CIB2,CIDEA,CNN1,CNTN5,COL18A1,COL23A1,COL7A1,COX6A1,DAPK2,DHRS9,DHTKD1,DIO2,DLK1,DUSP4,ELN,EPS8L2,ESRRB,EYA2,FABP4,FASN,FHDC1,FLNA,G6PD,GALE,GDF10,GPC1,GPD1,GPD2,GPR135,GRK3,GRM1,HLA-A,HOXA3,HOXA4,HOXA5,HS3ST5,HSD…	155			Cancer,Organismal Injury and Abnormalities	Genitourinary carcinoma	2.01e-07			ABCA6,ABCB4,ACSL6,ADAM28,ADAMDEC1,ADAMTS3,AK7,AK8,ALAS2,ALB,ALDH3A1,ALDOB,ALOX15B,ANKRD1,ANKRD66,ARHGEF37,ARMC2,ASPG,ATP6V0C,ATP7B,BASP1,BDH1,BPGM,C10orf90,C11orf87,CACNA1H,CACNA1S,CATSPER4,CCDC121,CCDC40,CCDC78,CCN1,CDH4,CDHR4,CDKL1,CFAP161,CFAP52,CFAP54,CFAP57,CFAP58,CFAP65,CHAD,CLDN8,CLEC18B,CLIP1,CNKSR1,CNTN5,COX6A1,CST6,CTH,CYB5R2,CYFIP2,CYP2B6,DDC,DMKN,DMXL2,DNAAF1,DNAH1,DNAH10,DOC2B,DRC1,D…	164
Cancer,Gastrointestinal Disease,Organismal Injury and Abnormalities	Development of digestive organ tumor	0.000121		0.275	ACLY,ACOT11,ACSS1,ACTG2,ADAM12,ADCY3,ADIPOR2,ADORA1,AEBP1,AGPAT2,ALDH1L1,ALPK2,AMPD2,AOC3,AQP8,ARHGEF19,ASPG,ATL3,ATP10A,C10orf90,C11orf54,C11orf87,C16orf96,C1RL,C20orf27,CACNA1S,CD1D,CGN,CIB2,CNN1,CNTN5,COL18A1,COL23A1,COL7A1,DAPK2,DBI,DHTKD1,DIO2,DLK1,DUSP4,ESRRB,EYA2,FABP4,FASN,FGFBP1,FHDC1,FLNA,G6PD,GPC1,GPD2,GREM2,GRM1,HACD2,HLA-A,HOXA3,HOXA4,HS3ST5,HTR1B,IGSF21,ITGA8,ITIH4,ITPR2,KCTD15,KLB,…	132			Cancer,Gastrointestinal Disease,Organismal Injury and Abnormalities	Development of digestive organ tumor	0.00195		-0.742	ABCA6,ABCB4,ACOT11,ACTA1,ADAM28,ADAMTS3,AK8,ALAS2,ALB,ALDH3A1,ANKRD2,ANKRD23,ANKRD65,ANKRD66,AQP4,ARHGEF37,ARMC2,ASPG,ATP6V1C2,C10orf90,C11orf87,CACNA1H,CACNA1S,CATSPER4,CCDC40,CCN1,CDH4,CDHR4,CFAP161,CFAP52,CFAP54,CFAP57,CFAP65,CLDN8,CLIP1,CNKSR1,CNTN5,CYB5R2,CYFIP2,CYP26B1,DMKN,DMXL2,DNAAF1,DNAH1,DNAH10,DRC7,DSG3,EIF3J,ENO4,EPS8L1,ESRP1,FAM81B,FAM83E,FHDC1,FMO3,FNIP2,FRMPD2,FSTL4,GCHFR,GRAMD2A,…	125
Cancer,Organismal Injury and Abnormalities	Anogenital cancer	0.000125			ACLY,ACSS1,ACTA2,ACTG2,ADAM12,ADCY3,ADIPOR2,ADORA1,AEBP1,AGPAT2,AIFM2,ALDH1L1,ALPK2,AMPD2,AOC3,AQP8,ARHGEF19,ARL4A,ASPA,ASPG,ATL3,ATP10A,BDH1,BMPR1B,C10orf90,C16orf96,C1RL,CACNA1S,CDKL1,CEBPA,CGN,CIB2,CIDEA,CNN1,CNTN5,COL18A1,COL23A1,COL7A1,DAPK2,DHRS9,DHTKD1,DIO2,DLK1,DUSP4,ELN,ELOVL6,ENO1,EPS8L2,ESRRB,EYA2,FABP4,FASN,FHDC1,FLNA,G6PD,GALE,GDF10,GPAT4,GPC1,GPC3,GPD1,GPD2,GPR135,GRK3,GRM1,HLA-A,HO…	154			Cancer,Organismal Injury and Abnormalities	Anogenital cancer	5e-07			ABCA6,ABCB4,ACSL6,ADAM28,ADAMDEC1,ADAMTS3,AK7,AK8,ALAS2,ALB,ALDH3A1,ALDOB,ALOX15B,ANKRD1,ANKRD66,ARHGEF37,ARMC2,ASPG,ATP6V0C,ATP7B,BASP1,BDH1,BTG2,C10orf90,CACNA1H,CACNA1S,CCDC121,CCDC40,CCDC78,CCN1,CCN2,CDH4,CDHR4,CDKL1,CFAP161,CFAP52,CFAP54,CFAP57,CFAP58,CFAP65,CHAD,CLDN8,CLEC18B,CLIP1,CNTN5,CST6,CTH,CYB5R2,CYFIP2,CYP2B6,DMKN,DMXL2,DNAAF1,DNAH1,DNAH10,DOC2B,DRC1,DSG3,ELN,EPS8L1,ESRP1,FAM47E,FAM…	162
Cancer,Organismal Injury and Abnormalities	Development of malignant tumor	0.00014		0.068	ACLY,ACOT11,ACSS1,ACTA2,ACTG2,ADAM12,ADCY3,ADH1C,ADIPOR2,ADORA1,AEBP1,AGPAT2,ALDH1L1,ALPK2,AMPD2,AOC3,AQP8,ARHGEF19,ASPA,ASPG,ATL3,ATP10A,BDH1,BMPR1B,C10orf90,C11orf54,C11orf87,C16orf96,C1RL,C20orf27,CACNA1S,CD1D,CDKL1,CEBPA,CGN,CIB2,CIDEA,CNN1,CNTN5,COL18A1,COL23A1,COL7A1,DAPK2,DBI,DHTKD1,DIO2,DLK1,DUSP4,ENO1,ESRRB,EYA2,FABP4,FASN,FGFBP1,FHDC1,FLNA,G6PD,GADD45A,GPC1,GPD1,GPD2,GPR135,GREM2,GRK3,G…	168			Cancer,Organismal Injury and Abnormalities	Development of malignant tumor	0.00034		-0.992	ABCA6,ABCB4,ACOT11,ACSL6,ACTA1,ADAM28,ADAMDEC1,ADAMTS3,AK7,AK8,ALAS2,ALB,ALDH3A1,ALDOB,ALOX15B,ANKRD2,ANKRD23,ANKRD65,ANKRD66,AQP4,ARHGEF37,ARMC2,ASPG,ATP6V1C2,ATP7B,BASP1,BDH1,BPGM,BTG2,C10orf90,C11orf87,CACNA1H,CACNA1S,CATSPER4,CCDC121,CCDC40,CCDC78,CCN1,CDH4,CDHR4,CDKL1,CFAP161,CFAP52,CFAP54,CFAP57,CFAP58,CFAP65,CLDN8,CLEC18B,CLIP1,CNKSR1,CNTN5,CTH,CYB5R2,CYFIP2,CYP26B1,CYP2B6,DMKN,DMXL2,DNAAF…	165
Cancer,Organismal Injury and Abnormalities	Tumorigenesis of epithelial neoplasm	0.000147		-0.109	ACLY,ACOT11,ACSS1,ACTA2,ACTG2,ADAM12,ADCY3,ADH1C,ADIPOR2,ADORA1,AEBP1,AGPAT2,ALDH1L1,ALPK2,AMPD2,AOC3,AQP8,ARHGEF19,ASPA,ASPG,ATL3,ATP10A,BDH1,BMPR1B,C10orf90,C11orf54,C11orf87,C16orf96,C1RL,C20orf27,CACNA1S,CD1D,CDKL1,CEBPA,CGN,CIB2,CIDEA,CNN1,CNTN5,COL18A1,COL23A1,COL7A1,DAPK2,DBI,DHTKD1,DIO2,DLK1,DUSP4,ENO1,ESRRB,EYA2,FABP4,FASN,FGFBP1,FHDC1,FLNA,G6PD,GADD45A,GPC1,GPD1,GPD2,GPR135,GREM2,GRK3,G…	168			Cancer,Organismal Injury and Abnormalities	Tumorigenesis of epithelial neoplasm	0.000126		-0.627	ABCA6,ABCB4,ACOT11,ACSL6,ACTA1,ADAM28,ADAMDEC1,ADAMTS3,AK7,AK8,ALAS2,ALB,ALDH3A1,ALDOB,ALOX15B,ANKRD2,ANKRD23,ANKRD65,ANKRD66,AQP4,ARHGEF37,ARMC2,ASPG,ATP6V1C2,ATP7B,BASP1,BDH1,BPGM,C10orf90,C11orf87,CACNA1H,CACNA1S,CATSPER4,CCDC121,CCDC40,CCDC78,CCN1,CDH4,CDHR4,CDKL1,CFAP161,CFAP52,CFAP54,CFAP57,CFAP58,CFAP65,CLDN8,CLEC18B,CLIP1,CNKSR1,CNTN5,CTH,CYB5R2,CYFIP2,CYP26B1,CYP2B6,DMKN,DMXL2,DNAAF1,DNA…	167
Embryonic Development,Organismal Development	Development of abdomen	0.000161		-1.195	AACS,AEBP1,AGPAT2,CEBPA,FLNA,GADD45G,GPC3,HOXA5,HSD11B1,ID4,IL15,ITGA8,LHX8,NPNT,NRG4,NTRK2,OSR1,PDE3B,PDE5A,PPARG,RBP4,TKT	22			Embryonic Development,Organismal Development	Development of abdomen	0.00513	Increased	2.025	ALB,CCN2,CDH4,FANCL,FMN1,GIPR,GRHL2,HBB,IGF2,KRT8,LGALS3,LHX8,LTA,MYB,NR4A1,SERPINE1,SPO11,WNT7B	18
Cancer,Gastrointestinal Disease,Organismal Injury and Abnormalities	Upper gastrointestinal tract cancer	0.000178			ACOT11,ACSS1,ACTG2,ADAM12,ADIPOR2,ADORA1,AEBP1,ALPK2,AMPD2,ARHGEF19,ATL3,ATP10A,BMPR1B,C10orf90,C11orf54,C11orf87,CACNA1S,CD1D,CEBPA,CGN,CNN1,CNTN5,COL18A1,COL23A1,COL7A1,DAPK2,DIO2,DLK1,ESRRB,EYA2,FASN,FGFBP1,FHDC1,FLNA,GDF10,GPC3,GPD2,GRM1,HLA-A,HOXA3,HOXA4,HOXA5,HS3ST5,HTR1B,IGKC,IGSF21,ITGA8,ITIH4,ITPR2,KCTD15,KLHDC7A,LCTL,LHX8,LMOD1,LSS,LZTS1,MFAP4,mir-145,MLXIPL,MYH11,MYL9,MYLK,NAT8L,NCEH1,…	102			Cancer,Gastrointestinal Disease,Organismal Injury and Abnormalities	Upper gastrointestinal tract cancer	0.00703			ABCA6,ABCB4,ACOT11,ACSL6,ADAM28,ADAMTS3,ALAS2,ALDH3A1,ALDOB,ANKRD2,ANKRD23,ANKRD65,ANKRD66,ARMC2,ATP6V1C2,C10orf90,C11orf87,CACNA1H,CACNA1S,CCDC40,CCN1,CCN2,CDH4,CDHR4,CFAP161,CFAP65,CLDN8,CNTN5,CYB5R2,CYFIP2,CYP26B1,DDC,DMKN,DMXL2,DNAAF1,DNAH10,DRC7,EIF3J,ENO4,EPS8L1,ESRP1,FAM47E,FANCL,FHDC1,FSTL4,GIPR,GRHL2,GRM1,H19,HBB,HHIP,HLA-A,HLA-E,HS3ST4,HS3ST5,HSF4,IGF2,IQUB,IVNS1ABP,KCNC1,KCNMB2,KIF27,L…	93
Endocrine System Disorders,Gastrointestinal Disease,Metabolic Disease,Organismal Injury and Abnormalities,Renal and Urological Disease	Diabetic nephropathy	0.000191			ACACA,ADORA1,BDH1,CA13,CACNA1S,FASN,HSD11B1,MGST1,mir-145,MLXIPL,MPZL2,PDE3B,PDE5A,PPARG,PTGIS,RAMP1,TSPAN2	17			Endocrine System Disorders,Gastrointestinal Disease,Metabolic Disease,Organismal Injury and Abnormalities,Renal and Urological Disease	Diabetic nephropathy	0.000519			ACTA1,BDH1,CACNA1S,CALML3,CCN1,HBB,HPGD,KLK3,LGALS3,NR4A1,PTGDS,RHCE/RHD,Serpinb1c,SLC12A3,SOX2,TNIK	16
Cell Death and Survival	Necrosis	0.000204		-0.692	ACACA,ACLY,ADAM12,ADIPOR2,ADORA1,AGPAT2,ALDH1L1,BMPR1B,CCN3,CD1D,CEBPA,CIDEA,COL18A1,DAPK2,DGAT1,DLK1,DUSP4,ENO1,ESRRB,EYA2,FABP4,FASN,FLNA,G6PD,GADD45A,GADD45G,GPC1,GPC3,GRM1,HLA-A,HOXA3,HOXA5,HSPA1A/HSPA1B,ID4,IL15,ITIH4,ITPK1,ITPR2,KLB,KNG1,LZTS1,mir-145,MYLK,NCEH1,NPNT,NRG4,NTRK2,NTRK3,NUPR1,OPTN,PDE3B,PDE5A,PIM1,PPARG,PTGIS,PTPRZ1,PYGL,RAPGEF4,RASSF6,RBP4,S100B,SERP1,SH2D4A,SLC1A3,STIM1,TGFB…	69			Cell Death and Survival	Necrosis	0.0055		0.598	ABCB4,ADAMTS3,ALB,ALDH3A1,ANKRD1,ATP7B,BTG2,CACNA1H,CCN1,CCN2,Cd24a,CLEC18B,CTH,CYFIP2,DDN,DSG3,FANCL,FGF6,GDF2,GIPR,GRHL2,GRM1,H1-2,H19,HLA-A,HMGA1,IGF2,IQUB,IVNS1ABP,KLK3,KRT14,KRT8,LGALS3,LTA,MCM10,Muc1,MYB,NEK2,Nppb,NR4A1,PENK,PRKCQ,PRKN,PSCA,PTGDS,PTTG1,RETREG1,RNF144B,RNF186,SCGB1A1,SCGB3A1,SERPINA1,SERPINE1,SLC1A2,SOX2,SPARC,TAC1,TENT5C,TNIK,TRAF4,TRIM29,ZMYND10	62
Lipid Metabolism,Molecular Transport,Small Molecule Biochemistry	Transport of fatty acid	0.000211		-1.948	ACSL5,FABP4,NTRK2,PPARG,SLC36A2,UCP1	6			Lipid Metabolism,Molecular Transport,Small Molecule Biochemistry	Transport of fatty acid	0.0102			ACSL5,ACSL6,ALB,GIPR	4
Cellular Growth and Proliferation,Connective Tissue Development and Function,Tissue Development	Proliferation of connective tissue cells	0.000237		-0.964	ACACA,ACTA2,AEBP1,BMPR1B,CCN3,CEBPA,DUSP4,ELN,GADD45A,HOXA5,HSPA1A/HSPA1B,IL15,KNG1,LOX,LZTS1,NUPR1,PDE5A,PPARG,PTPRZ1,TGFB1I1,TRAF4,TSHR	22			Cellular Growth and Proliferation,Connective Tissue Development and Function,Tissue Development	Proliferation of connective tissue cells	0.00676		0.801	ALB,CCN1,CCN2,ELN,FGF6,IGF2,KLK3,LGALS3,LTA,MYB,PRKN,PTTG1,RNF144B,SERPINE1,SLURP1,SPARC,TAC1,TRAF4	18
Cancer,Gastrointestinal Disease,Organismal Injury and Abnormalities	Gastric cancer	0.000239			ACOT11,ACSS1,ACTG2,ADAM12,ADORA1,AEBP1,ALPK2,AMPD2,ARHGEF19,ATL3,ATP10A,C10orf90,C11orf54,C11orf87,CACNA1S,CD1D,CEBPA,CGN,CNN1,CNTN5,COL18A1,COL23A1,COL7A1,DAPK2,DLK1,EYA2,FASN,FGFBP1,FLNA,GPD2,GRM1,HOXA3,HOXA4,HS3ST5,HTR1B,IGKC,IGSF21,ITIH4,ITPR2,KLHDC7A,LCTL,LHX8,LSS,LZTS1,mir-145,MLXIPL,MYH11,MYL9,MYLK,NAT8L,NCEH1,NTRK2,NTRK3,OPTN,OSR1,PC,PDE3B,PNPLA7,PPARG,PPM1K,PRDM6,PRUNE2,PTGIS,PTPRZ1,RAB3…	84			Cancer,Gastrointestinal Disease,Organismal Injury and Abnormalities	Gastric cancer	0.00488			ABCA6,ABCB4,ACOT11,ADAM28,ADAMTS3,ALAS2,ALDH3A1,ANKRD2,ANKRD23,ANKRD65,ANKRD66,ARMC2,ATP6V1C2,C10orf90,C11orf87,CACNA1H,CACNA1S,CCDC40,CCN1,CDH4,CFAP161,CFAP65,CLDN8,CNTN5,CYB5R2,DDC,DMKN,DMXL2,DNAAF1,DNAH10,DRC7,EIF3J,ENO4,EPS8L1,ESRP1,FSTL4,GIPR,GRHL2,GRM1,H19,HBB,HHIP,HLA-E,HS3ST4,HS3ST5,HSF4,IQUB,IVNS1ABP,KCNC1,KCNMB2,KIF27,LHX8,MCM10,MYH7,MYOM3,NDRG4,NRXN2,OR7E24,PNPLA5,PNPLA7,POLQ,PRKN,PRUN…	77
Cellular Movement	Cell movement	0.0003	Decreased	-2.939	ACACA,ACTA2,ADAM12,ADCY3,ADORA1,AOC3,AQP8,CCN3,CD1D,CEBPA,CNN1,COL18A1,COL7A1,DAPK2,DIO2,DUSP4,ELN,ENO1,EYA2,FABP4,FASN,FGFBP1,FLNA,G6PD,GADD45A,GPC1,GPC3,HLA-A,HOXA4,HSPA1A/HSPA1B,IGKC,IL15,ITGA8,KNG1,LOX,LTBP2,mir-145,MMP19,MYLK,NNMT,NTRK2,NTRK3,NUPR1,Orm1 (includes others),OSR1,PDE3B,PIM1,PPARG,PTPRZ1,RAMP1,RAPGEF4,S100B,SERP1,SLC1A3,SORD,STIM1,TGFB1I1,TKT,TRAF4,TSHR,TSPO,TWF2	62			Cellular Movement	Cell movement	3.71e-05		0.387	ABCB4,ALB,ALOX15B,AQP4,BTG2,C5AR2,CALML3,CATSPER4,CCDC40,CCN1,CCN2,Cd24a,CDH4,CFAP65,CHAD,CLIP1,CST6,CYP26B1,DNAH1,DOC2B,DSG3,ELN,ENO4,ESRP1,FGF6,GDF2,GRHL2,H19,HABP2,HLA-A,HMGA1,IGF2,IQUB,IVNS1ABP,KLK3,KRT8,LGALS3,LTA,Muc1,MYB,NR4A1,Orm1 (includes others),PENK,PLET1,PRKCQ,PRKN,PTGDS,PTTG1,RELN,SCGB1A1,SCGB3A1,SERPINA1,SERPINE1,SLC1A2,SLURP1,SORBS1,SOX2,SPARC,STAB2,TAC1,TNIK,TRAF4,TRIM29,TTC21A,Z…	65
Cancer,Gastrointestinal Disease,Organismal Injury and Abnormalities	Gastroesophageal cancer	0.000312			ACOT11,ACSS1,ACTG2,ADAM12,ADORA1,AEBP1,ALPK2,AMPD2,ARHGEF19,ATL3,ATP10A,C10orf90,C11orf54,C11orf87,CACNA1S,CD1D,CEBPA,CGN,CNN1,CNTN5,COL18A1,COL23A1,COL7A1,DAPK2,DIO2,DLK1,ESRRB,EYA2,FASN,FGFBP1,FLNA,GPD2,GRM1,HLA-A,HOXA3,HOXA4,HS3ST5,HTR1B,IGKC,IGSF21,ITIH4,ITPR2,KLHDC7A,LCTL,LHX8,LSS,LZTS1,mir-145,MLXIPL,MYH11,MYL9,MYLK,NAT8L,NCEH1,NTRK2,NTRK3,OPTN,OSR1,PC,PDE3B,PNPLA7,PPARG,PPM1K,PRDM6,PRUNE2,…	88			Cancer,Gastrointestinal Disease,Organismal Injury and Abnormalities	Gastroesophageal cancer	0.00378			ABCA6,ABCB4,ACOT11,ADAM28,ADAMTS3,ALAS2,ALDH3A1,ALDOB,ANKRD2,ANKRD23,ANKRD65,ANKRD66,ARMC2,ATP6V1C2,C10orf90,C11orf87,CACNA1H,CACNA1S,CCDC40,CCN1,CDH4,CFAP161,CFAP65,CLDN8,CNTN5,CYB5R2,DDC,DMKN,DMXL2,DNAAF1,DNAH10,DRC7,EIF3J,ENO4,EPS8L1,ESRP1,FSTL4,GIPR,GRHL2,GRM1,H19,HBB,HHIP,HLA-A,HLA-E,HS3ST4,HS3ST5,HSF4,IGF2,IQUB,IVNS1ABP,KCNC1,KCNMB2,KIF27,LHX8,MCM10,MYB,MYH7,MYOM3,NDRG4,NRXN2,OR7E24,PNPLA5,…	82
Cancer,Organismal Injury and Abnormalities,Reproductive System Disease	Prostate cancer	0.00032			ACLY,ACTA2,AEBP1,AGPAT2,ALDH1L1,ALPK2,AQP8,ARHGEF19,ASPG,ATL3,BDH1,BMPR1B,C16orf96,CACNA1S,CDKL1,CEBPA,CGN,CIB2,CNTN5,COL18A1,COL23A1,COL7A1,DHRS9,DHTKD1,ELN,EPS8L2,ESRRB,EYA2,FABP4,FASN,FLNA,GDF10,GPC1,GPD2,GRM1,HLA-A,HOXA3,HOXA4,HS3ST5,IGKC,IGSF21,ITGA8,KLHDC8A,KNG1,LARGE1,LCTL,LHX8,LSS,LTBP2,mir-145,MMP19,MYH11,MYL9,MYLK,NRG4,NTRK2,NTRK3,PC,PDE5A,PIM1,PNPLA7,PPARG,PRDM6,PRUNE2,PYGL,RAB34,RAPGE…	83			Cancer,Organismal Injury and Abnormalities,Reproductive System Disease	Prostate cancer	1.97e-06			ABCB4,ADAMDEC1,ADAMTS3,AK7,ALB,ALDOB,ANKRD1,ARHGEF37,ASPG,BDH1,CACNA1H,CACNA1S,CCDC40,CDHR4,CDKL1,CFAP161,CFAP54,CFAP65,CHAD,CLIP1,CNTN5,CYB5R2,CYFIP2,DMKN,DMXL2,DNAH1,DRC1,ELN,ESRP1,FAM47E,FAM81B,FANCL,FGF6,FMN1,FRMPD2,GIPR,GRAMD2A,GRHL2,GRM1,HBA1/HBA2,HHIP,HLA-A,HS3ST4,HS3ST5,IGF2,IVNS1ABP,KCNC1,KCNC3,KIF27,KLK11,KLK3,KRT8,LGALS3,LHX8,LRRC2,LTA,MCM10,MYH7,MYOM2,MYOT,NHLRC4,NRXN2,PNPLA7,POLQ,PRK…	91
Cancer,Organismal Injury and Abnormalities,Reproductive System Disease	Male genital neoplasm	0.000331			ACLY,ACTA2,AEBP1,AGPAT2,ALDH1L1,ALPK2,AQP8,ARHGEF19,ASPG,ATL3,BDH1,BMPR1B,C16orf96,CACNA1S,CDKL1,CEBPA,CGN,CIB2,CNTN5,COL18A1,COL23A1,COL7A1,DHRS9,DHTKD1,ELN,EPS8L2,ESRRB,EYA2,FABP4,FASN,FLNA,GDF10,GPC1,GPD2,GRM1,HLA-A,HOXA3,HOXA4,HS3ST5,IGKC,IGSF21,ITGA8,KCNJ15,KLHDC8A,KNG1,LARGE1,LCTL,LHX8,LSS,LTBP2,mir-145,MMP19,MYH11,MYL9,MYLK,NRG4,NTRK2,NTRK3,PC,PDE5A,PIM1,PNPLA7,PPARG,PRDM6,PRUNE2,PYGL,RAB3…	85			Cancer,Organismal Injury and Abnormalities,Reproductive System Disease	Male genital neoplasm	4.06e-06			ABCB4,ADAMDEC1,ADAMTS3,AK7,ALB,ALDOB,ANKRD1,ARHGEF37,ASPG,BDH1,CACNA1H,CACNA1S,CCDC40,CDHR4,CDKL1,CFAP161,CFAP54,CFAP65,CHAD,CLIP1,CNTN5,CYB5R2,CYFIP2,DMKN,DMXL2,DNAH1,DRC1,DRC7,ELN,ESRP1,FAM47E,FAM81B,FANCL,FGF6,FMN1,FRMPD2,GIPR,GRAMD2A,GRHL2,GRM1,HBA1/HBA2,HHIP,HLA-A,HS3ST4,HS3ST5,IGF2,IVNS1ABP,KCNC1,KCNC3,KIF27,KLK11,KLK3,KRT8,LGALS3,LHX8,LRRC2,LTA,MCM10,MYH7,MYOM2,MYOT,NHLRC4,NRXN2,PNPLA7,POL…	92
Neurological Disease	Neurological signs	0.000349			ACOT11,AEBP1,DIO2,GADD45A,GPD1,GPD2,HSPA1A/HSPA1B,HTR1B,ID4,ITIH4,KNG1,LMOD1,LZTS1,NNMT,NTRK2,NTRK3,OPTN,PDE5A,PPARG,PPP1R1A,RASL12,RBP4,SLC1A3,TSPO	24			Neurological Disease	Neurological signs	0.000123			ACOT11,ANKRD2,AQP4,BASP1,CCN2,CYFIP2,CYP26B1,CYP2B6,DDC,GPD1,IGF2,IVNS1ABP,KCNC1,KCNC3,MYH7,MYOM2,NR4A1,NRXN2,PENK,PRKN,SERPINA1,SERPINE1,SLC1A2,SOX2,TAC1	25
Cancer,Organismal Injury and Abnormalities	Invasive tumor	0.00037	Decreased	-2.065	ACTA2,ADAM12,ADORA1,AOC3,AQP8,CEBPA,CNN1,COL18A1,DUSP4,ESRRB,FABP4,FASN,FLNA,GADD45A,GREM2,HSPA1A/HSPA1B,IL15,ITPR2,LETMD1,LOX,mir-145,MYL9,MYLK,NTRK2,NTRK3,OSR1,PPARG,PRUNE2,PTPRZ1,SCUBE3,SH2B2,STIM1,TAGLN,TLE3,TMEM158,TRAF4,TSHR	37			Cancer,Organismal Injury and Abnormalities	Invasive tumor	0.00124		-0.746	ADAM28,ADAMTS3,CCN1,CCN2,CDH4,CLEC6A,ESRP1,GDF2,GRHL2,HLA-E,HMGA1,IGF2,IVNS1ABP,KRT14,KRT8,LGALS3,LTA,Muc1,MYB,POLQ,PRUNE2,PSCA,PTTG1,RELN,RHCE/RHD,RNF144B,SCGB1A1,SERPINA1,SERPINE1,STAB2,TMPRSS2,TNIK,TRAF4,TRIM29,WNT7B	35
Cancer,Neurological Disease,Organismal Injury and Abnormalities	Central nervous system cancer	0.000478			ACLY,ACOT11,ACSL5,ACSS1,ACTA2,ADAM12,ADCY3,ADORA1,AGPAT2,ALPK2,AOC3,ARHGEF19,ASPA,ATL3,ATP10A,C10orf90,C16orf96,C1RL,CACNA1S,CD164L2,CD1D,CDKL1,CGN,CIDEA,CNN1,CNTN5,COL18A1,COL23A1,COL7A1,CSAD,DAPK2,DGAT1,DHTKD1,DLK1,EPS8L2,EYA2,FASN,FHDC1,FLNA,FN3K,G6PD,GADD45G,GALE,GPC3,GPD2,GRK3,GRM1,GSTA3,HLA-A,HOXA5,HSD11B1,HSD17B12,HTR1B,IGSF21,IL15,ITGA8,ITIH4,ITPK1,ITPR2,KCNJ15,KCNMB1,KCTD15,KLB,KLHDC7A,K…	134			Cancer,Neurological Disease,Organismal Injury and Abnormalities	Central nervous system cancer	3.71e-06			ABCB4,ABRA,ACOT11,ACSL5,ACSL6,ADAM28,ADAMDEC1,ADAMTS3,AK7,ALAS2,ALB,ALDH3A1,ALOX15B,ANKRD1,ANKRD23,ANKRD65,AP1S3,AQP4,ARHGEF37,ARMC2,ATP6V1C2,ATP7B,BSPRY,BTG2,C10orf90,CACNA1H,CACNA1S,CATSPER4,CCDC40,CCDC78,CDH4,CDHR4,CDKL1,CFAP57,CFAP58,CHAD,CLDN8,CLEC18B,CLIP1,CNKSR1,CNTN5,CYB5R2,CYFIP2,DDC,DDN,DMKN,DMXL2,DNAAF1,DNAH1,DNAH10,DRC1,DRC7,ENO4,EPS8L1,ESRP1,FAM47E,FAM81B,FAM83E,FANCL,FGF6,FHDC1,FMN1…	142
Cancer,Organismal Injury and Abnormalities	Genitourinary adenocarcinoma	0.000497			ACLY,ACSS1,ACTA2,ACTG2,ADIPOR2,ADORA1,AEBP1,AGPAT2,AIFM2,ALDH1L1,ALPK2,AMPD2,AOC3,ARHGEF19,ASPA,ASPG,ATL3,ATP10A,BDH1,C10orf90,C16orf96,CACNA1S,CDKL1,CEBPA,CGN,CIB2,CNN1,CNTN5,COL18A1,COL23A1,COL7A1,DAPK2,DHRS9,DHTKD1,DIO2,ELN,EPS8L2,ESRRB,EYA2,FABP4,FASN,FHDC1,FLNA,G6PD,GALE,GDF10,GPD1,GPD2,GPR135,GRK3,GRM1,HLA-A,HOXA3,HOXA4,HOXA5,HS3ST5,HSD11B1,HSD17B12,HSPA1A/HSPA1B,HTR1B,IGSF21,ITGA8,ITIH4,IT…	136			Cancer,Organismal Injury and Abnormalities	Genitourinary adenocarcinoma	5.62e-07			ABCA6,ABCB4,ACSL6,ADAM28,ADAMDEC1,AK7,AK8,ALAS2,ALB,ALDOB,ALOX15B,ANKRD1,ANKRD66,ARHGEF37,ARMC2,ASPG,ATP7B,BASP1,BDH1,BPGM,C10orf90,CACNA1H,CACNA1S,CATSPER4,CCDC121,CCDC40,CCDC78,CCN1,CDH4,CDHR4,CDKL1,CFAP161,CFAP52,CFAP54,CFAP57,CFAP58,CFAP65,CHAD,CLDN8,CLEC18B,CLIP1,CNTN5,CST6,CTH,CYB5R2,CYFIP2,CYP2B6,DMKN,DMXL2,DNAAF1,DNAH1,DNAH10,DOC2B,DRC1,DSG3,ELN,EPS8L1,ESRP1,FAM47E,FAM81B,FANCL,FGF6,FHDC1…	147
Cancer,Organismal Injury and Abnormalities,Respiratory Disease	Lung cancer	0.000497		-1.132	ACAT2,ACLY,ACOT11,ACTA2,ADAM12,ADH1C,ADORA1,AIFM2,ALDH1L1,ALPK2,AQP8,ARHGEF19,ASPG,ATP10A,BMPR1B,C10orf90,C20orf27,CACNA1S,CD1D,CDKL1,CEBPA,CGN,CNTN5,COL18A1,COL7A1,CSAD,DBI,DHTKD1,DLK1,DUSP4,ELN,ELOVL6,ENO1,FABP4,FAM220A,FASN,FLNA,GADD45A,GALE,GPD2,GPR135,GRM1,HACD2,HLA-A,HOXA3,HSPA1A/HSPA1B,IL15,ITGA8,ITPR2,KNG1,KRT79,LHX8,LOX,LTBP2,LZTS1,mir-145,MMP19,MYH11,MYL9,MYLK,NTRK2,NTRK3,NUPR1,ODAD4,OS…	92			Cancer,Organismal Injury and Abnormalities,Respiratory Disease	Lung cancer	2.41e-05		1.238	ABCA6,ACOT11,ADAM28,ADAMTS3,AK8,ALAS2,ALDH3A1,ASPG,ATP6V1C2,C10orf90,CACNA1S,CATSPER4,CCDC121,CCDC40,CCN1,CCN2,CDH4,CDKL1,CFAP54,CFAP58,CFAP65,CLDN8,CLEC18B,CNTN5,CTH,CYP26B1,CYP2B6,DDC,DMKN,DMXL2,DNAH10,DSG3,ELN,ENO4,FANCL,FMN1,FNIP2,FSTL4,GALE,GIPR,GPR137C,GRHL2,GRM1,H1-2,HHIP,HLA-A,HLA-E,HMGA1,HPGD,HS3ST4,IGF2,IQUB,IVNS1ABP,KCNC1,KIF27,KLK11,KLK3,KRT8,LHX8,LRRC23,LTA,MYH7,MYOM2,NEK2,NR4A1,ODAD…	97
Cancer,Organismal Injury and Abnormalities	Development of carcinoma	0.000581		0.331	ACLY,ACOT11,ACSS1,ACTA2,ACTG2,ADAM12,ADCY3,ADH1C,ADIPOR2,ADORA1,AEBP1,AGPAT2,ALDH1L1,ALPK2,AMPD2,AOC3,AQP8,ARHGEF19,ASPA,ASPG,ATL3,ATP10A,BDH1,BMPR1B,C10orf90,C11orf54,C11orf87,C16orf96,C1RL,C20orf27,CACNA1S,CD1D,CDKL1,CEBPA,CGN,CIB2,CIDEA,CNN1,CNTN5,COL18A1,COL23A1,COL7A1,DAPK2,DBI,DHTKD1,DIO2,DLK1,DUSP4,ENO1,ESRRB,EYA2,FABP4,FASN,FGFBP1,FHDC1,FLNA,G6PD,GADD45A,GPC1,GPD1,GPD2,GPR135,GREM2,GRK3,G…	164			Cancer,Organismal Injury and Abnormalities	Development of carcinoma	0.000312		-0.097	ABCA6,ABCB4,ACOT11,ACSL6,ACTA1,ADAM28,ADAMDEC1,ADAMTS3,AK7,AK8,ALAS2,ALB,ALDH3A1,ALDOB,ALOX15B,ANKRD2,ANKRD23,ANKRD65,ANKRD66,AQP4,ARHGEF37,ARMC2,ASPG,ATP6V1C2,ATP7B,BASP1,BDH1,BPGM,C10orf90,C11orf87,CACNA1H,CACNA1S,CATSPER4,CCDC121,CCDC40,CCDC78,CCN1,CDH4,CDHR4,CDKL1,CFAP161,CFAP52,CFAP54,CFAP57,CFAP58,CFAP65,CLDN8,CLEC18B,CLIP1,CNKSR1,CNTN5,CTH,CYB5R2,CYFIP2,CYP26B1,CYP2B6,DMKN,DMXL2,DNAAF1,DNA…	164
Cancer,Organismal Injury and Abnormalities,Respiratory Disease	Respiratory system tumor	0.000639		-1.157	ACAT2,ACLY,ACOT11,ACTA2,ADAM12,ADH1C,ADIPOR2,ADORA1,AIFM2,ALDH1L1,ALPK2,AQP8,ARHGEF19,ASPG,ATP10A,BMPR1B,C10orf90,C1RL,C20orf27,CACNA1S,CD1D,CDKL1,CEBPA,CGN,CNTN5,COL18A1,COL23A1,COL7A1,CSAD,DBI,DHTKD1,DLK1,DUSP4,ELN,ELOVL6,ENO1,FABP4,FAM220A,FASN,FLNA,GADD45A,GALE,GPD2,GPR135,GRM1,HACD2,HLA-A,HOXA3,HSPA1A/HSPA1B,IL15,ITGA8,ITPR2,KCTD15,KNG1,KRT79,LHX8,LOX,LSS,LTBP2,LZTS1,mir-145,MMP19,MYH11,MYL9…	98			Cancer,Organismal Injury and Abnormalities,Respiratory Disease	Respiratory system tumor	1.04e-05		1.539	ABCA6,ABCB4,ACOT11,ADAM28,ADAMTS3,AK8,ALAS2,ALB,ALDH3A1,ALDOB,ASPG,ATP6V1C2,C10orf90,CACNA1S,CATSPER4,CCDC121,CCDC40,CCN1,CCN2,CDH4,CDKL1,CFAP54,CFAP58,CFAP65,CLDN8,CLEC18B,CNTN5,CTH,CYP26B1,CYP2B6,DDC,DMKN,DMXL2,DNAH10,DRC7,DSG3,ELN,ENO4,FANCL,FMN1,FNIP2,FSTL4,GALE,GIPR,GPR137C,GRHL2,GRM1,H1-2,HHIP,HLA-A,HLA-E,HMGA1,HPGD,HS3ST4,IGF2,IQUB,IVNS1ABP,KCNC1,KIF27,KLK11,KLK3,KRT8,LHX8,LRRC23,LRRC36,LT…	105
Hereditary Disorder,Neurological Disease,Organismal Injury and Abnormalities,Psychological Disorders,Skeletal and Muscular Disorders	Huntington Disease	0.000661			ACOT11,AEBP1,DIO2,GADD45A,GPD1,GPD2,HSPA1A/HSPA1B,HTR1B,ID4,ITIH4,LMOD1,NTRK2,OPTN,PPARG,PPP1R1A,RASL12,RBP4,SLC1A3,TSPO	19			Hereditary Disorder,Neurological Disease,Organismal Injury and Abnormalities,Psychological Disorders,Skeletal and Muscular Disorders	Huntington Disease	0.00366			ACOT11,ANKRD2,AQP4,BASP1,CCN2,CYFIP2,CYP26B1,GPD1,IVNS1ABP,MYH7,MYOM2,NR4A1,PENK,SERPINA1,SLC1A2,SOX2,TAC1	17
Organismal Development	Development of genitourinary system	0.00075	Decreased	-2.813	ACACA,AGPAT2,AQP8,ARL4A,CEBPA,DGAT1,DIO2,ESRRB,FASN,GADD45G,GPAT4,GPC3,GPD2,ID4,ITGA8,LHX8,MLXIPL,MMP19,NPNT,NTRK2,NUPR1,OSR1,PDE3B,PDE5A,PPARG,RBP4,SOST,TGFB1I1,THRSP,TKT	30			Organismal Development	Development of genitourinary system	0.00526	Increased	2.356	ADAM28,AK7,ALB,ATP7B,CCN2,CDH4,CFAP54,CLIP1,CYP26B1,DMXL2,FANCL,FMN1,GRHL2,H19,HBB,HMGA1,IGF2,LGALS3,LHX8,NR4A1,PTTG1,RSPH1,SERPINE1,SOX2,SPO11,TTC21A,WNT7B	27
Cancer,Organismal Injury and Abnormalities,Reproductive System Disease	Breast or gynecological cancer	0.000763			ACSS1,ACTA2,ACTG2,ADAM12,ADCY3,ADIPOR2,ADORA1,AEBP1,AGPAT2,AIFM2,ALDH1L1,ALPK2,AMPD2,AOC3,ARL4A,ASPA,ATL3,ATP10A,BDH1,C10orf90,C1RL,CDKL1,CEBPA,CGN,CIB2,CIDEA,CNN1,CNTN5,COL18A1,COL23A1,COL7A1,DAPK2,DHTKD1,DIO2,DLK1,DUSP4,ELOVL6,ENO1,ESRRB,EYA2,FABP4,FASN,FHDC1,FLNA,G6PD,GALE,GDF10,GPAT4,GPC1,GPC3,GPD1,GPR135,GRK3,GRM1,HLA-A,HOXA3,HOXA4,HOXA5,HSD11B1,HSD17B12,HSPA1A/HSPA1B,HTR1B,IGSF21,ITGA8,ITIH…	132			Cancer,Organismal Injury and Abnormalities,Reproductive System Disease	Breast or gynecological cancer	0.000112			ABCA6,ABCB4,ACSL6,ADAM28,ADAMDEC1,ADAMTS3,AK7,AK8,ALAS2,ALB,ALDH3A1,ALDOB,ALOX15B,ANKRD66,ARMC2,ATP6V0C,ATP7B,BASP1,BDH1,BTG2,C10orf90,CACNA1H,CCDC121,CCDC40,CCDC78,CCN1,CCN2,CDH4,CDKL1,CFAP52,CFAP54,CFAP57,CFAP58,CFAP65,CLDN8,CLEC18B,CLIP1,CNTN5,CST6,CTH,CYFIP2,CYP2B6,DMKN,DMXL2,DNAAF1,DNAH1,DNAH10,DOC2B,DSG3,EPS8L1,ESRP1,FANCL,FGF6,FHDC1,FMO3,FNIP2,FRMPD2,GALE,GCHFR,GDF2,GNB3,GPD1,GRAMD2A,GRHL2…	135
Cancer,Organismal Injury and Abnormalities,Reproductive System Disease	Female genital neoplasm	0.000764			ACSS1,ACTG2,ADAM12,ADIPOR2,ADORA1,AEBP1,AGPAT2,ALDH1L1,ALPK2,AMPD2,AOC3,ARL4A,ASPA,ATL3,ATP10A,BDH1,C10orf90,CGN,CIB2,CIDEA,CNN1,CNTN5,COL18A1,COL23A1,COL7A1,DHTKD1,DIO2,DLK1,DUSP4,ENO1,ESRRB,EYA2,FABP4,FHDC1,FLNA,G6PD,GADD45A,GALE,GDF10,GPC1,GPD1,GPR135,GRK3,GRM1,HLA-A,HOXA4,HOXA5,HSD11B1,HSD17B12,HSPA1A/HSPA1B,HTR1B,IGSF21,ITGA8,ITIH4,ITPR2,KCNJ15,KCNMB1,KLB,KNG1,LCTL,LETMD1,LHX8,LMOD1,LOX,LSS,…	116			Cancer,Organismal Injury and Abnormalities,Reproductive System Disease	Female genital neoplasm	0.00292			ABCA6,ABCB4,ACSL6,ADAM28,ADAMDEC1,AK7,AK8,ALAS2,ALB,ALDH3A1,ALDOB,ALOX15B,ANKRD66,ARMC2,ATP7B,BASP1,BDH1,C10orf90,CCDC121,CCDC40,CCDC78,CCN1,CCN2,CDH4,CFAP52,CFAP54,CFAP57,CFAP58,CFAP65,CLDN8,CLEC18B,CNTN5,CST6,CTH,CYFIP2,CYP2B6,DMKN,DMXL2,DNAH1,DNAH10,DOC2B,DSG3,EPS8L1,ESRP1,FANCL,FHDC1,FMO3,FNIP2,FRMPD2,GALE,GCHFR,GDF2,GPD1,GRAMD2A,GRM1,H1-2,H19,HABP2,HBA1/HBA2,HBB,HHIP,HLA-A,HLA-E,HMGA1,IGF2,I…	112
Molecular Transport	Transport of cation	0.000835			ADORA1,CACNA1S,ITPR2,KCNJ15,KCNMB1,PPARG,PPP1R1A,RAMP1,SFXN1,SLC1A3,SLC24A3,SLC36A2,STIM1,UCP1,UCP3	15			Molecular Transport	Transport of cation	0.00571			ATP6V0C,ATP7B,CACNA1H,CACNA1S,CATSPER4,KCNC1,KCNC3,KCNMB2,MYB,PRSS8,RHCE/RHD,SLC12A3,SLC1A2	13
Cancer,Neurological Disease,Organismal Injury and Abnormalities	Nervous system neoplasm	0.00085			ACLY,ACOT11,ACSL5,ACSS1,ACTA2,ADAM12,ADCY3,ADORA1,AGPAT2,ALPK2,AOC3,ARHGEF19,ASPA,ATL3,ATP10A,C10orf90,C16orf96,C1RL,CACNA1S,CD164L2,CD1D,CDKL1,CGN,CIDEA,CNN1,CNTN5,COL18A1,COL23A1,COL7A1,CSAD,DAPK2,DGAT1,DHTKD1,DLK1,EPS8L2,EYA2,FASN,FHDC1,FLNA,FN3K,G6PD,GADD45G,GALE,GPC3,GPD2,GRK3,GRM1,GSTA3,HLA-A,HOXA5,HSD11B1,HSD17B12,HTR1B,IGSF21,IL15,ITGA8,ITIH4,ITPK1,ITPR2,KCNJ15,KCNMB1,KCTD15,KLB,KLHDC7A,K…	136			Cancer,Neurological Disease,Organismal Injury and Abnormalities	Nervous system neoplasm	6.26e-07		-0.831	ABCB4,ABRA,ACOT11,ACSL5,ACSL6,ADAM28,ADAMDEC1,ADAMTS3,AK7,ALAS2,ALB,ALDH3A1,ALOX15B,ANKRD1,ANKRD23,ANKRD65,AP1S3,AQP4,ARHGEF37,ARMC2,ATP6V1C2,ATP7B,BSPRY,BTG2,C10orf90,CACNA1H,CACNA1S,CATSPER4,CCDC40,CCDC78,CDH4,CDHR4,CDKL1,CFAP57,CFAP58,CHAD,CLDN8,CLEC18B,CLEC6A,CLIP1,CNKSR1,CNTN5,CYB5R2,CYFIP2,CYP26B1,DDC,DDN,DMKN,DMXL2,DNAAF1,DNAH1,DNAH10,DRC1,DRC7,ENO4,EPS8L1,ESRP1,FAM47E,FAM81B,FAM83E,FANCL,…	148
Cancer,Organismal Injury and Abnormalities	Pelvic carcinoma	0.000896			ACLY,ACSS1,ACTG2,ADIPOR2,ADORA1,AEBP1,AGPAT2,ALDH1L1,ALPK2,AMPD2,AOC3,ARHGEF19,ARL4A,ASPA,ASPG,ATL3,ATP10A,BDH1,C10orf90,C11orf54,C11orf87,C16orf96,CACNA1S,CDKL1,CGN,CIB2,CIDEA,CNN1,CNTN5,COL18A1,COL23A1,COL7A1,COX6A1,DHRS9,DHTKD1,DIO2,DLK1,ELN,EPS8L2,ESRRB,EYA2,FABP4,FASN,FHDC1,FLNA,G6PD,GALE,GDF10,GPC1,GPD1,GPD2,GPR135,GRK3,GRM1,HLA-A,HOXA3,HOXA4,HOXA5,HS3ST5,HSD11B1,HSD17B12,HSPA1A/HSPA1B,HTR1…	139			Cancer,Organismal Injury and Abnormalities	Pelvic carcinoma	2.37e-06			ABCA6,ABCB4,ACSL6,ADAM28,ADAMDEC1,AK7,AK8,ALAS2,ALB,ALDOB,ALOX15B,ANKRD1,ANKRD66,ARHGEF37,ARMC2,ASPG,ATP7B,BASP1,BDH1,C10orf90,C11orf87,CACNA1H,CACNA1S,CCDC121,CCDC40,CCDC78,CCN1,CDH4,CDHR4,CDKL1,CFAP161,CFAP52,CFAP54,CFAP57,CFAP58,CFAP65,CHAD,CLDN8,CLEC18B,CLIP1,CNKSR1,CNTN5,COX6A1,CST6,CTH,CYB5R2,CYFIP2,CYP2B6,DDC,DMKN,DMXL2,DNAH1,DNAH10,DOC2B,DRC1,DSG3,ELN,EPS8L1,ESRP1,FAM47E,FAM81B,FANCL,FGF6…	149
Cancer,Neurological Disease,Organismal Injury and Abnormalities	Central nervous system solid tumor	0.000912			ACLY,ACOT11,ACSL5,ACSS1,ACTA2,ADAM12,ADCY3,ADORA1,AGPAT2,ALPK2,AOC3,ARHGEF19,ASPA,ATL3,ATP10A,C10orf90,C16orf96,C1RL,CACNA1S,CD164L2,CD1D,CDKL1,CGN,CIDEA,CNN1,CNTN5,COL18A1,COL23A1,COL7A1,CSAD,DAPK2,DGAT1,DHTKD1,DLK1,EPS8L2,EYA2,FASN,FHDC1,FLNA,FN3K,G6PD,GADD45G,GALE,GPC3,GPD2,GRK3,GRM1,GSTA3,HLA-A,HOXA5,HSD11B1,HSD17B12,HTR1B,IGSF21,IL15,ITGA8,ITIH4,ITPK1,ITPR2,KCNJ15,KCNMB1,KCTD15,KLB,KLHDC7A,K…	135			Cancer,Neurological Disease,Organismal Injury and Abnormalities	Central nervous system solid tumor	7.02e-07			ABCB4,ABRA,ACOT11,ACSL5,ACSL6,ADAM28,ADAMDEC1,ADAMTS3,AK7,ALAS2,ALB,ALDH3A1,ALOX15B,ANKRD1,ANKRD23,ANKRD65,AP1S3,AQP4,ARHGEF37,ARMC2,ATP6V1C2,ATP7B,BSPRY,BTG2,C10orf90,CACNA1H,CACNA1S,CATSPER4,CCDC40,CCDC78,CDH4,CDHR4,CDKL1,CFAP57,CFAP58,CHAD,CLDN8,CLEC18B,CLEC6A,CLIP1,CNKSR1,CNTN5,CYB5R2,CYFIP2,CYP26B1,DDC,DDN,DMKN,DMXL2,DNAAF1,DNAH1,DNAH10,DRC1,DRC7,ENO4,EPS8L1,ESRP1,FAM47E,FAM81B,FAM83E,FANCL,…	147
Embryonic Development,Organ Development,Organismal Development,Skeletal and Muscular System Development and Function,Tissue Development	Formation of muscle	0.000913		-1.172	ADAM12,ALPK2,CACNA1S,CCN3,ELN,GPC1,ITGA8,LOX,MYH11,MYL6,MYLK,RBP4,S100B,SERP1,STIM1	15			Embryonic Development,Organ Development,Organismal Development,Skeletal and Muscular System Development and Function,Tissue Development	Formation of muscle	0.00614			ACTA1,ANKRD1,CACNA1H,CACNA1S,ELN,IGF2,KRT8,MYH7,MYOZ1,PRKCQ,SCGB3A1,SERPINE1,WNT7B	13
Organismal Injury and Abnormalities,Tissue Morphology	Size of lesion	0.000945			ACAT2,ADAM12,BMPR1B,CEBPA,COL18A1,FABP4,HLA-A,HSD11B1,HSPA1A/HSPA1B,Hspa1b,KNG1,mir-145,NTRK2,PIM1,PPP1R1A	15			Organismal Injury and Abnormalities,Tissue Morphology	Size of lesion	0.00631			ESRP1,HABP2,HLA-A,IGF2,KRT8,LGALS3,LTA,NDRG4,NR4A1,PRKN,PTGDS,SERPINE1,WNT7B	13
Molecular Transport	Transport of inorganic cation	0.000949			ADORA1,CACNA1S,ITPR2,KCNJ15,KCNMB1,PPARG,PPP1R1A,RAMP1,SFXN1,SLC1A3,SLC24A3,SLC36A2,UCP1,UCP3	14			Molecular Transport	Transport of inorganic cation	0.00685			ATP6V0C,ATP7B,CACNA1H,CACNA1S,CATSPER4,KCNC1,KCNC3,KCNMB2,MYB,PRSS8,SLC12A3,SLC1A2	12
Dermatological Diseases and Conditions,Organismal Injury and Abnormalities	Skin lesion	0.000974		-0.478	AACS,ACLY,ACOT11,ACSL5,ADAM12,ADCY3,ADIPOR2,ADORA1,AEBP1,AIFM2,ALDH1L1,ALPK2,AMPD2,AOC3,ARHGEF19,ATP10A,BMPR1B,C10orf90,C16orf96,C1RL,C20orf27,CACNA1S,CD1D,CEBPA,CGN,CIB2,CIDEA,CNN1,CNTN5,COL18A1,COL23A1,COL7A1,DAPK2,DGAT1,DHRS9,DHTKD1,DIO2,DLK1,DUSP4,ELN,EPS8L2,ESRRB,EYA2,FABP4,FAM220A,FASN,FHDC1,FLNA,G6PD,GADD45A,GPAT4,GPC1,GPC3,GPD1,GPR135,GRM1,HACD2,HLA-A,HOXA3,HS3ST5,HSD11B1,HSD17B12,IGSF21,…	151			Dermatological Diseases and Conditions,Organismal Injury and Abnormalities	Skin lesion	7.69e-05		-0.357	ABCA6,ABCB4,ABRA,ACOT11,ACSL5,ACSL6,ADAM28,ADAMDEC1,ADAMTS3,AK7,AK8,ALAS2,ALB,ALDH3A1,ALDOB,ALOX15B,ANKRD1,ANKRD23,ANKRD66,AQP4,ARHGEF37,ARMC2,ATP6V1C2,ATP7B,BASP1,BPGM,C10orf90,C11orf16,C5AR2,CACNA1H,CACNA1S,CALML3,CATSPER4,CCDC40,CCDC78,CCN2,CDH4,CDHR4,CFAP161,CFAP52,CFAP54,CFAP57,CFAP58,CFAP65,CHAD,CLEC18B,CLEC6A,CLIP1,CNKSR1,CNTN5,CYFIP2,CYP2B6,DDC,DDN,DMKN,DMXL2,DNAAF1,DNAH1,DNAH10,DOC2B,DRC…	155
Cancer,Organismal Injury and Abnormalities	Breast or colorectal cancer	0.00102		0.728	ACLY,ACOT11,ACSL5,ACTA2,ADAM12,ADCY3,ADIPOR2,ADORA1,AEBP1,AGPAT2,AIFM2,ALDH1L1,ALPK2,AOC3,AQP8,ASPG,ATL3,ATP10A,BMPR1B,C10orf90,C11orf54,C11orf87,C16orf96,C1RL,C20orf27,CACNA1S,CDKL1,CEBPA,CGN,CIB2,CNN1,CNTN5,COL18A1,COL7A1,DAPK2,DBI,DHTKD1,DIO2,DUSP4,ELOVL6,ENO1,ESRRB,EYA2,FABP4,FASN,FGFBP1,FHDC1,FLNA,G6PD,GPAT4,GPC1,GPC3,GREM2,GRK3,GRM1,HACD2,HLA-A,HOXA3,IGSF21,IL15,ITGA8,ITIH4,ITPR2,KCTD15,KLB…	131			Cancer,Organismal Injury and Abnormalities	Breast or colorectal cancer	0.00239			ABCA6,ABCB4,ACOT11,ACSL5,ACTA1,ADAM28,ADAMTS3,AK8,ALAS2,ALB,ALDH3A1,ANKRD23,AQP4,ARHGEF37,ASPG,ATP6V0C,ATP6V1C2,BTG2,C10orf90,C11orf87,CACNA1H,CACNA1S,CATSPER4,CCDC40,CCN1,CCN2,CDH4,CDHR4,CDKL1,CFAP52,CFAP54,CFAP57,CLDN8,CLIP1,CNKSR1,CNTN5,CYB5R2,CYFIP2,CYP26B1,CYP2B6,DMKN,DMXL2,DNAAF1,DNAH1,DNAH10,DRC7,DSG3,EIF3J,ENO4,EPS8L1,ESRP1,FAM81B,FAM83E,FGF6,FHDC1,FMO3,FNIP2,FRMPD2,FSTL4,GCHFR,GNB3,GRAMD…	128
Organismal Injury and Abnormalities,Respiratory Disease	Stenosis of trachea	0.00105			HOXA5,TRAF4	2			Organismal Injury and Abnormalities,Respiratory Disease	Stenosis of trachea	0.00103			CACNA1H,TRAF4	2
Neurological Disease,Organismal Injury and Abnormalities,Psychological Disorders	Disorder of basal ganglia	0.00106			ACOT11,ADH1C,ADORA1,AEBP1,DIO2,G6PD,GADD45A,GPD1,GPD2,HSPA1A/HSPA1B,HTR1B,ID4,ITIH4,KNG1,LMOD1,NTRK2,OPTN,PDE5A,PPARG,PPP1R1A,RASL12,RBP4,SLC1A3,TSPO	24			Neurological Disease,Organismal Injury and Abnormalities,Psychological Disorders	Disorder of basal ganglia	0.00892			ACOT11,ALB,ANKRD2,AQP4,BASP1,CCN2,CYFIP2,CYP26B1,DDC,GPD1,IVNS1ABP,MARCHF4,MYH7,MYOM2,NR4A1,PENK,PRKN,SERPINA1,SLC1A2,SOX2,TAC1	21
Cancer,Organismal Injury and Abnormalities,Reproductive System Disease	Tumorigenesis of reproductive tract	0.00106			ACSS1,ACTG2,ADAM12,ADIPOR2,ADORA1,AEBP1,AGPAT2,ALDH1L1,ALPK2,AMPD2,AOC3,ARL4A,ASPA,ATL3,ATP10A,BDH1,C10orf90,CGN,CIB2,CIDEA,CNN1,CNTN5,COL18A1,COL23A1,COL7A1,DHTKD1,DIO2,DLK1,DUSP4,ENO1,ESRRB,EYA2,FABP4,FHDC1,FLNA,G6PD,GADD45A,GALE,GDF10,GPC1,GPD1,GPR135,GRK3,GRM1,HLA-A,HOXA4,HOXA5,HSD11B1,HSD17B12,HSPA1A/HSPA1B,HTR1B,IGSF21,ITGA8,ITIH4,ITPR2,KCNJ15,KCNMB1,KLB,KNG1,LCTL,LETMD1,LHX8,LMOD1,LOX,LSS,…	115			Cancer,Organismal Injury and Abnormalities,Reproductive System Disease	Tumorigenesis of reproductive tract	0.00262			ABCA6,ABCB4,ACSL6,ADAM28,ADAMDEC1,AK7,AK8,ALAS2,ALB,ALDH3A1,ALDOB,ALOX15B,ANKRD66,ARMC2,ATP7B,BASP1,BDH1,C10orf90,CCDC121,CCDC40,CCDC78,CCN1,CCN2,CDH4,CFAP52,CFAP54,CFAP57,CFAP58,CFAP65,CLDN8,CLEC18B,CNTN5,CST6,CTH,CYFIP2,CYP2B6,DMKN,DMXL2,DNAH1,DNAH10,DOC2B,DSG3,EPS8L1,ESRP1,FANCL,FHDC1,FMO3,FNIP2,FRMPD2,GALE,GCHFR,GDF2,GPD1,GRAMD2A,GRM1,H1-2,H19,HABP2,HBA1/HBA2,HBB,HHIP,HLA-A,HLA-E,HMGA1,IGF2,I…	112
Lipid Metabolism,Small Molecule Biochemistry	Conversion of lipid	0.00111	Decreased	-2.182	ACACA,ACLY,ACSL5,ADH1C,FABP4,FASN,HSD11B1,PTGIS	8			Lipid Metabolism,Small Molecule Biochemistry	Conversion of lipid	6.86e-06		-1.4	ACSL5,ACSL6,ALB,ALDH3A1,ALOX15B,CYP2B6,HPGD,LIPH,Nppb,PRKN,TAC1	11
Cancer,Neurological Disease,Organismal Injury and Abnormalities	Brain cancer	0.00125			ACLY,ACSL5,ACTA2,ADAM12,ADCY3,ALPK2,AOC3,ARHGEF19,ATP10A,C16orf96,CDKL1,CGN,CIDEA,CNN1,CNTN5,COL23A1,COL7A1,DAPK2,DGAT1,DHTKD1,EPS8L2,EYA2,FASN,FHDC1,FLNA,GPD2,HOXA5,HSD17B12,ITGA8,ITIH4,ITPK1,KCNJ15,KLHDC7A,KLHDC8A,KRT79,LTBP2,MMP19,MYLK,NAT8L,NTRK2,NTRK3,PDE3B,PKDREJ,PPM1K,PROCA1,PTPRZ1,PYGL,RAB34,SLC1A5,SLC25A35,SLCO4A1,SRRM4,STIM1,TBATA,TENM4,TGFB1I1,TLE3,TRARG1,TSPYL5,UCK1,WDR90	61			Cancer,Neurological Disease,Organismal Injury and Abnormalities	Brain cancer	0.000189			ABCB4,ABRA,ACSL5,ADAM28,ADAMTS3,ALDH3A1,ALOX15B,ANKRD65,AP1S3,ARHGEF37,ARMC2,BSPRY,BTG2,CACNA1H,CCDC40,CCDC78,CDKL1,CFAP57,CLIP1,CNTN5,DDN,DMKN,DMXL2,DNAH1,DRC7,EPS8L1,ESRP1,FAM47E,FAM81B,FAM83E,FHDC1,FNIP2,FSTL4,HHIP,HSF4,IGF2,IVNS1ABP,KCNC1,KCNC3,KRT8,LGALS3,LRRC23,MCM10,MT-ND3,MYB,MYH7,MYOM3,NR4A1,PLET1,POLQ,PRKCQ,RELN,SERPINA1,SERPINE1,SLCO4A1,SOX2,SPACA9,TBATA,TEKT1,TMEM71,TNIK,TRIM29,TSNAXI…	64
Cancer,Neurological Disease,Organismal Injury and Abnormalities	Glioma cancer	0.00128			ACLY,ACOT11,ACSL5,ACSS1,ACTA2,ADCY3,ADORA1,AGPAT2,ALPK2,AOC3,ARHGEF19,ASPA,ATP10A,C10orf90,C16orf96,C1RL,CACNA1S,CD164L2,CD1D,CDKL1,CGN,CIDEA,CNN1,CNTN5,COL18A1,COL23A1,COL7A1,CSAD,DAPK2,DGAT1,DHTKD1,DLK1,EPS8L2,EYA2,FASN,FHDC1,FLNA,FN3K,G6PD,GADD45G,GALE,GPC3,GPD2,GRK3,GRM1,GSTA3,HLA-A,HOXA5,HSD11B1,HSD17B12,HTR1B,IGSF21,IL15,ITGA8,ITIH4,ITPK1,ITPR2,KCNJ15,KCNMB1,KCTD15,KLB,KLHDC7A,KLHDC8A,KRT79…	130			Cancer,Neurological Disease,Organismal Injury and Abnormalities	Glioma cancer	2.46e-05			ABCB4,ABRA,ACOT11,ACSL5,ACSL6,ADAM28,ADAMDEC1,ADAMTS3,AK7,ALAS2,ALB,ALDH3A1,ALOX15B,ANKRD1,ANKRD23,ANKRD65,AP1S3,AQP4,ARHGEF37,ARMC2,ATP7B,BSPRY,C10orf90,CACNA1H,CACNA1S,CATSPER4,CCDC40,CCDC78,CDH4,CDHR4,CDKL1,CFAP57,CFAP58,CHAD,CLDN8,CLIP1,CNKSR1,CNTN5,CYFIP2,DDC,DDN,DMKN,DMXL2,DNAAF1,DNAH1,DNAH10,DRC1,DRC7,ENO4,EPS8L1,ESRP1,FAM47E,FAM81B,FAM83E,FANCL,FGF6,FHDC1,FMN1,FNIP2,FRMPD2,FSTL4,GALE,GPR1…	137
Lipid Metabolism,Molecular Transport,Small Molecule Biochemistry	Concentration of fatty acid	2.35e-16		-1.021	ACACA,ACLY,ACOT11,ACSS1,ADORA1,AGPAT2,CEBPA,CIDEA,DBI,DGAT1,DLK1,ELOVL6,FABP4,FASN,G6PD,GPD2,HSD11B1,HSD17B12,Irs3,KLB,KNG1,MLXIPL,NCEH1,PDE3B,PPARG,PTGIS,SOST,THRSP,UCP1,UCP3	30			Embryonic Development,Nervous System Development and Function,Ophthalmic Disease,Organ Development,Organ Morphology,Organismal Development,Organismal Injury and Abnormalities,Tissue Development,Visual System Development and Function	Abnormal morphology of lens capsule	0.000313			HSF4,SPARC	2
Lipid Metabolism,Molecular Transport,Small Molecule Biochemistry	Concentration of triacylglycerol	5.97e-16		-1.546	ACACA,ACAT2,ACLY,ACOT11,ADIPOR2,AEBP1,AGPAT2,AQP8,CEBPA,CIDEA,COL18A1,DBI,DGAT1,DIO2,DLK1,FABP4,FASN,G6PD,GPAT4,GPD2,HSD11B1,Irs3,KLB,MLXIPL,NCEH1,PDE3B,PNPLA3,PPARG,THRSP,UCP1,UCP3	31			Organismal Injury and Abnormalities,Tissue Morphology	Abnormal morphology of lens epithelium	0.0101			HSF4,SPARC	2
Lipid Metabolism,Molecular Transport,Small Molecule Biochemistry	Concentration of acylglycerol	7.93e-16		-1.657	ACACA,ACAT2,ACLY,ACOT11,ADIPOR2,ADORA1,AEBP1,AGPAT2,AQP8,CEBPA,CIDEA,COL18A1,DBI,DGAT1,DIO2,DLK1,FABP4,FASN,G6PD,GPAT4,GPD2,HSD11B1,Irs3,KLB,MLXIPL,NCEH1,PDE3B,PNPLA3,PPARG,THRSP,UCP1,UCP3	32			Digestive System Development and Function,Gastrointestinal Disease,Hepatic System Development and Function,Hepatic System Disease,Organ Morphology,Organismal Development,Organismal Injury and Abnormalities	Abnormal morphology of portal tract	0.0103			ABCB4	1
Organismal Functions	Energy homeostasis	4.69e-11		0.278	ACOT11,ACSS1,ADORA1,AMPD2,CEBPA,DGAT1,DIO2,FABP4,Fcor,GADD45G,GPAT4,GPD2,HSD11B1,KLB,MLXIPL,PPARG,TLE3,TSKU,UCP1,UCP3	20			Organismal Injury and Abnormalities,Respiratory Disease,Respiratory System Development and Function,Tissue Morphology	Abnormal morphology of respiratory mucosa	0.0103			SCGB1A1	1
Developmental Disorder,Gastrointestinal Disease,Hereditary Disorder,Organismal Injury and Abnormalities,Skeletal and Muscular Disorders	Familial visceral myopathy	1.14e-10			ACTG2,LMOD1,MYH11,MYL9,MYLK	5			Organ Morphology,Organismal Injury and Abnormalities,Respiratory Disease,Respiratory System Development and Function	Abnormal morphology of trachea	0.00465			CACNA1H,KRT14,TRAF4	3
Lipid Metabolism,Small Molecule Biochemistry,Vitamin and Mineral Metabolism	Metabolism of terpenoid	1.96e-10	Decreased	-2.191	AACS,ACACA,ACAT2,ACLY,ADH1C,ASPA,CEBPA,DBI,DHRS9,ELOVL6,ENO1,FASN,G6PD,GPC1,GPC3,GREM2,GRM1,GSTA3,HSD11B1,LSS,PTGIS,RBP4,TSKU,TSPO	24			Dermatological Diseases and Conditions,Organismal Injury and Abnormalities	Abnormality of skin morphology	0.00479		-0.468	ALOX15B,CALML3,COX6A1,DSG3,FGF6,HBB,HLA-A,HLA-E,KRT14,PRKCQ,PRSS8,SERPINA1,SLURP1	13
Connective Tissue Disorders,Developmental Disorder,Hereditary Disorder,Organismal Injury and Abnormalities,Skeletal and Muscular Disorders	Marfan syndrome	2.44e-10			ACTA2,CNN1,FLNA,LTBP2,MFAP4,MYH11,MYLK,TAGLN,TLE3	9			Molecular Transport	Absorption of K+	0.0103			KLK3	1
Organismal Functions	Thermoregulation	6.1e-10		-0.989	ACOT11,ACSS1,ADORA1,AGPAT2,CIDEA,DGAT1,DIO2,FABP4,Fcor,GADD45G,GPD2,Hspa1b,IL15,MLXIPL,PPARG,UCP1,UCP3	17			Drug Metabolism,Lipid Metabolism,Molecular Transport,Small Molecule Biochemistry	Absorption of paclitaxel	0.0103			ABCB4	1
Organismal Development	Morphology of body cavity	8.09e-10			ACTG2,ADAM12,ADH1C,ADIPOR2,ADORA1,AEBP1,AGPAT2,AMPD2,BMPR1B,CACNA1S,CCN3,CD1D,CEBPA,CNN1,COL18A1,DGAT1,DHTKD1,DLK1,ELN,FASN,FLNA,G6PD,GADD45A,GADD45G,GPC3,HOXA3,HOXA5,HSD11B1,Hspa1b,HTR1B,IGKC,IL15,Irs3,ITGA8,KLB,LMOD1,LOX,MFAP4,mir-145,MLXIPL,MYH11,MYL9,MYLK,NPNT,NTRK2,NTRK3,NUPR1,OSR1,PDE3B,PDE5A,PIM1,PPARG,PPP1R1A,PRDM6,PTGIS,RBP4,SLC1A3,SOST,TBATA,TKT,TRAF4,TSHR	62			Lipid Metabolism,Molecular Transport,Small Molecule Biochemistry	Accumulation of docosahexaenoic acid	0.0103			ACSL6	1
Lipid Metabolism,Small Molecule Biochemistry	Homeostasis of lipid	8.51e-10			ACACA,ADORA1,AGPAT2,AMPD2,CEBPA,CIDEA,DBI,DGAT1,FABP4,HSD11B1,KLB,mir-145,MLXIPL,NCEH1,PPARG,THRSP,TSKU,UCP1	18			Carbohydrate Metabolism	Accumulation of glycosides	0.00648			ABCB4,GALE	2
Endocrine System Development and Function,Molecular Transport,Small Molecule Biochemistry	Concentration of hormone	9.74e-10		-0.051	ADCY3,ADIPOR2,AGPAT2,CEBPA,DHTKD1,DIO2,ELN,FABP4,GPD2,HOXA5,Irs3,KLB,MLXIPL,MRAP,MYH11,NTRK2,NUPR1,PDE3B,PDE5A,PPARG,SERP1,SH2B2,TSHR,TSPYL5,UCP1	25			Carbohydrate Metabolism,Nucleic Acid Metabolism,Small Molecule Biochemistry	Accumulation of UDP-D-galactose	0.0103			GALE	1
Cellular Development,Connective Tissue Development and Function,Tissue Development	Differentiation of brown adipocytes	2.03e-09			ARL4A,CEBPA,DIO2,DLK1,FABP4,MRAP,PIM1,PPARG,SH2B2,UCP1	10			Carbohydrate Metabolism,Nucleic Acid Metabolism,Small Molecule Biochemistry	Accumulation of UDP-D-glucose	0.0103			GALE	1
Connective Tissue Disorders,Developmental Disorder,Hereditary Disorder,Immunological Disease,Organismal Injury and Abnormalities,Skeletal and Muscular Disorders	Ullrich congenital muscular dystrophy	2.68e-09			ADH1C,CEBPA,CIDEA,GADD45G,KLB,MGST1,PNPLA3,PPARG,RBP4,S100B,TAGLN	11			Carbohydrate Metabolism,Nucleic Acid Metabolism,Small Molecule Biochemistry	Accumulation of UDP-N-acetylglucosamine	0.0103			GALE	1
Lipid Metabolism,Molecular Transport,Small Molecule Biochemistry	Concentration of sterol	3.08e-09		-0.576	ACAT2,ACOT11,ADIPOR2,AEBP1,AGPAT2,AQP8,CEBPA,DBI,DGAT1,DLK1,FABP4,FASN,GPD2,HSD11B1,KLB,KNG1,mir-145,MLXIPL,NCEH1,PPARG,SOST,UCP1	22			Cell-To-Cell Signaling and Interaction,Nervous System Development and Function	Action potential of thalamocortical neurons	0.0103			GRM1	1
Lipid Metabolism,Small Molecule Biochemistry,Vitamin and Mineral Metabolism	Steroid metabolism	3.16e-09		-1.725	AACS,ACACA,ACAT2,ACLY,ASPA,CEBPA,DBI,DHRS9,ELOVL6,ENO1,FASN,G6PD,GREM2,GRM1,GSTA3,HSD11B1,LSS,PTGIS,TSKU,TSPO	20			Cell-To-Cell Signaling and Interaction	Activation of cells	0.00923		1.14	ACSL5,ALB,AQP4,CCN1,CCN2,Cd24a,CTH,CYP26B1,FGF6,Hamp/Hamp2,HLA-A,HLA-E,IGF2,KRT8,LGALS3,LRRC23,LTA,MT-ND3,MT-ND4L,NR4A1,Orm1 (includes others),PENK,PRKCQ,SERPINA1,SERPINE1,SPARC,TAC1	27
Connective Tissue Development and Function,Tissue Morphology	Quantity of adipose tissue	3.61e-09	Decreased	-2.499	ACOT11,ADAM12,AEBP1,AGPAT2,ASPA,CEBPA,CIDEA,DGAT1,DLK1,FASN,GPAT4,GPD2,HSD11B1,ID4,Irs3,MLXIPL,PPARG,TKT,UCP1,UCP3	20			Drug Metabolism	Activation of cyclophosphamide	0.0103			CYP2B6	1
Connective Tissue Disorders,Immunological Disease,Organismal Injury and Abnormalities	Collagen disease	5.51e-09			ADH1C,CEBPA,CIDEA,COL7A1,GADD45G,KLB,MGST1,PNPLA3,PPARG,RBP4,S100B,TAGLN	12			Cell-To-Cell Signaling and Interaction,Respiratory System Development and Function	Activation of distal lung epithelial cells	0.0103			SERPINA1	1
Gastrointestinal Disease,Hepatic System Disease,Metabolic Disease,Organismal Injury and Abnormalities	Nonalcoholic fatty liver disease	6.47e-09			ACACA,ACLY,ADIPOR2,ADORA1,DGAT1,ELOVL6,FABP4,FASN,PDE3B,PDE5A,PNPLA3,PPARG,TSPO	13			Cell-To-Cell Signaling and Interaction	Activation of epithelial cells	0.00915			CYP26B1,SERPINA1,TAC1	3
Gastrointestinal Disease,Hepatic System Disease,Metabolic Disease,Organismal Injury and Abnormalities	Hepatic steatosis	9.36e-09		0.682	ACACA,ACLY,ACOT11,ADIPOR2,ADORA1,AGPAT2,CIDEA,DGAT1,DLK1,ELOVL6,FABP4,FASN,GPD1,GPD2,HSD11B1,NRG4,PC,PDE3B,PDE5A,PNPLA3,PPARG,TSPO	22			Lipid Metabolism,Small Molecule Biochemistry	Activation of paclitaxel	0.0103			CLIP1	1
Endocrine System Disorders,Metabolic Disease,Organismal Injury and Abnormalities	Insulin resistance	1.12e-08		0.386	ACACA,ACAT2,ADIPOR2,AGPAT2,CA13,CACNA1S,DGAT1,ELOVL6,FABP4,FASN,HSD11B1,Irs3,mir-145,MLXIPL,NNMT,NRG4,PDE3B,PDE5A,PPARG,RBP4,TRARG1,UCP3	22			Cell-To-Cell Signaling and Interaction,Hematological System Development and Function,Immune Cell Trafficking,Inflammatory Response	Activation of peripheral blood neutrophils	0.00544			MT-ND3,MT-ND4L	2
Hereditary Disorder,Organismal Injury and Abnormalities,Skeletal and Muscular Disorders	Hereditary myopathy	1.38e-08			ACLY,ACTA2,ACTG2,ADH1C,AMPD2,CACNA1S,CEBPA,CIDEA,COX6A1,DHTKD1,GADD45G,HLA-A,KLB,LARGE1,LMOD1,LOX,MGST1,mir-145,MT-TC,MT-TV,MYH11,MYL9,MYLK,PDE5A,PNPLA3,PPARG,RBP4,S100B,STIM1,TAGLN,UCP3	31			Cell-To-Cell Signaling and Interaction,Embryonic Development	Activation of trophoblast cells	0.0103			IGF2	1
Carbohydrate Metabolism	Metabolism of carbohydrate	2.01e-08		-1.137	ADORA1,AGPAT2,CEBPA,DBI,DIO2,DLK1,ESRRB,FABP4,FN3K,G6PD,GALE,GPAT4,GPC1,GPC3,GPD1,GRK3,GRM1,HS3ST5,IL15,ITPK1,KNG1,LARGE1,OPTN,PDE3B,PGD,PNPLA3,PNPLA7,PPARG,PYGL,SERP1,SORD,TKT,TSHR,UCP1	34			Skeletal and Muscular System Development and Function	Adaptation of skeletal muscle	0.0103			CACNA1S	1
Energy Production,Lipid Metabolism,Small Molecule Biochemistry	Oxidation of lipid	2.25e-08		-0.542	ACACA,ACOT11,ACSL5,ADH1C,ADIPOR2,DGAT1,DHRS9,FABP4,FASN,HSD11B1,IL15,mir-145,MLXIPL,PPARG,SOST,UCP1,UCP3	17			Cell-To-Cell Signaling and Interaction	Adhesion of breast cancer cell lines	0.00215		-1.455	ALOX15B,Cd24a,CST6,LGALS3,SERPINE1	5
Developmental Disorder,Hereditary Disorder,Organismal Injury and Abnormalities,Skeletal and Muscular Disorders	Dystrophy of muscle	3.1e-08			ACLY,ACTA2,ADH1C,CEBPA,CIDEA,GADD45G,HLA-A,KLB,LARGE1,LOX,MGST1,mir-145,PDE5A,PNPLA3,PPARG,RBP4,S100B,TAGLN,UCP3	19			Cell-To-Cell Signaling and Interaction	Adhesion of liver cells	0.00282			CCN2,KRT8	2
Lipid Metabolism,Molecular Transport,Small Molecule Biochemistry	Concentration of cholesterol	3.56e-08		-0.598	ACOT11,ADIPOR2,AEBP1,AGPAT2,AQP8,CEBPA,DBI,DGAT1,DLK1,FABP4,FASN,GPD2,HSD11B1,KLB,KNG1,mir-145,MLXIPL,NCEH1,PPARG,UCP1	20			Cell-To-Cell Signaling and Interaction	Adhesion of lung cells	0.000779			HABP2,SERPINA1,SPARC	3
Cancer,Organismal Injury and Abnormalities	Malignant solid tumor	4.21e-08		-1.521	AACS,ACAT2,ACLY,ACOT11,ACSL5,ACSS1,ACTA2,ACTG2,ADAM12,ADCY3,ADH1C,ADIPOR2,ADORA1,AEBP1,AGPAT2,AIFM2,ALDH1L1,ALPK2,AMPD2,AOC3,AQP8,ARHGEF19,ARL4A,ASPA,ASPG,ATL3,ATP10A,BDH1,BMPR1B,C10orf90,C11orf54,C11orf87,C16orf74,C16orf96,C1RL,C20orf27,CA13,CACNA1S,CCN3,CD164L2,CD1D,CDKL1,CEBPA,CGN,CIB2,CIDEA,CNN1,CNTN5,COL18A1,COL23A1,COL7A1,COX6A1,CRLS1,CSAD,DAPK2,DBI,DGAT1,DHRS9,DHTKD1,DIO2,DLK1,DUSP4,ELN,EL…	226			Cell-To-Cell Signaling and Interaction	Adhesion of melanoma cell lines	0.000816		-1	ALOX15B,CST6,LGALS3,SERPINE1	4
Organismal Development	Abnormal morphology of body cavity	5.29e-08			ACTG2,ADAM12,ADORA1,AEBP1,AGPAT2,AMPD2,BMPR1B,CACNA1S,CCN3,CD1D,CEBPA,COL18A1,DHTKD1,DLK1,ELN,FASN,FLNA,G6PD,GADD45A,GADD45G,GPC3,HOXA3,HOXA5,HSD11B1,Hspa1b,HTR1B,IGKC,IL15,ITGA8,KLB,LMOD1,LOX,MFAP4,mir-145,MLXIPL,MYH11,MYL9,MYLK,NPNT,NTRK3,NUPR1,OSR1,PDE5A,PIM1,PPARG,PPP1R1A,PRDM6,PTGIS,RBP4,SLC1A3,TBATA,TRAF4,TSHR	53			Cell-To-Cell Signaling and Interaction	Adhesion of tumor cell lines	0.00758		-1.232	ADAM28,ALOX15B,CCN1,Cd24a,CST6,DSG3,ELN,KLK3,LGALS3,SERPINE1,ST6GALNAC1	11
Energy Production,Lipid Metabolism,Small Molecule Biochemistry	Oxidation of fatty acid	5.3e-08		-0.488	ACACA,ACOT11,ACSL5,ADH1C,ADIPOR2,DGAT1,FABP4,FASN,HSD11B1,mir-145,MLXIPL,PPARG,SOST,UCP1,UCP3	15			Cancer,Hematological Disease,Immunological Disease,Organismal Injury and Abnormalities	Adult chronic T-cell leukemia	0.0103			MYB	1
Cardiovascular System Development and Function	Morphology of cardiovascular system	5.77e-08			ACTA2,ACTG2,ADAM12,ADH1C,ADORA1,AOC3,CACNA1S,CCN3,CNN1,COL18A1,DGAT1,ELN,FASN,FLNA,G6PD,GADD45A,GPC3,HOXA3,HSD11B1,Hspa1b,HTR1B,IL15,KNG1,LOX,mir-145,MYH11,MYL9,NTRK3,OSR1,PDE5A,PIM1,PPARG,PPP1R1A,PRDM6,PTGIS,RBP4,SLC1A3,TKT,TSHR	39			Cancer,Organismal Injury and Abnormalities	Advanced malignant tumor	0.00199		-0.682	CCN1,CCN2,CLEC6A,ESRP1,GDF2,GRHL2,HLA-E,HMGA1,IGF2,IVNS1ABP,KLK11,KRT14,KRT8,LGALS3,LTA,Muc1,MYB,PRUNE2,PSCA,PTTG1,RELN,RHCE/RHD,RNF144B,SCGB1A1,SERPINA1,SERPINE1,STAB2,TMPRSS2,TNIK,TRAF4,TRIM29,WNT7B	32
Nutritional Disease	Obesity	5.89e-08		-1.29	ACOT11,ADAM12,ADCY3,ADORA1,AEBP1,CA13,CACNA1S,CIDEA,DGAT1,DLK1,ENO1,FABP4,FASN,GPAT4,HSD11B1,HSPA1A/HSPA1B,HTR1B,KLB,LOX,MMP19,NRG4,NTRK2,PDE3B,PDE5A,PPARG,SERP1,TSPO,UCP1,UCP3	29			Lipid Metabolism,Small Molecule Biochemistry	Aggregation of cholesterol	0.0103			Muc1	1
Lipid Metabolism,Small Molecule Biochemistry,Vitamin and Mineral Metabolism	Metabolism of cholesterol	9.39e-08	Decreased	-2	ACACA,ACAT2,ACLY,ASPA,CEBPA,DBI,ELOVL6,ENO1,FASN,G6PD,LSS,TSKU	12			Cellular Assembly and Organization	Aggregation of collagen fibrils	0.0103			SPARC	1
Cellular Development,Connective Tissue Development and Function,Tissue Development	Differentiation of connective tissue cells	9.65e-08		-0.431	ARL4A,Arxes1/Arxes2,BMPR1B,CCN3,CEBPA,CIDEA,DIO2,DLK1,FABP4,Fcor,GDF10,GPC3,HSD11B1,ID4,LOX,MRAP,NPNT,OSR1,PDE5A,PIM1,PPARG,PRXL2A,RAPGEF4,SH2B2,SLC1A5,SMOC1,SOST,TGFB1I1,TSHR,UCP1	30			Metabolic Disease,Organismal Injury and Abnormalities,Renal and Urological Disease	Albuminuria	0.00328			ALB,CACNA1S,CCN2,PTGDS,STAB2	5
Cardiovascular Disease,Organismal Injury and Abnormalities	Atherosclerosis	1.24e-07		-1.45	ACAT2,ACLY,ACTA2,ADORA1,BMPR1B,CA13,CACNA1S,CD1D,CNTN5,COL18A1,DLK1,ELN,FABP4,ITGA8,LOX,NCEH1,NNMT,PDE3B,PDE5A,PPARG,RASL12,TKT,TSHR,UCP1	24			Gastrointestinal Disease,Immunological Disease,Inflammatory Disease,Inflammatory Response,Organismal Injury and Abnormalities	Allergic inflammation of intestine	0.0103			IGF2	1
Cardiovascular Disease,Organismal Injury and Abnormalities	Occlusion of artery	1.46e-07		-1.45	ACAT2,ACLY,ACTA2,ADORA1,BMPR1B,CA13,CACNA1S,CD1D,CNTN5,COL18A1,DLK1,ELN,FABP4,ITGA8,LOX,mir-145,MLXIPL,NCEH1,NNMT,PDE3B,PDE5A,PPARG,RASL12,TKT,TSHR,UCP1	26			Connective Tissue Disorders,Hematological Disease,Organismal Injury and Abnormalities	Alpha + thalassemia	0.0103			HBA1/HBA2	1
Lipid Metabolism,Small Molecule Biochemistry	Metabolism of membrane lipid derivative	1.54e-07	Decreased	-2.168	ACACA,ACAT2,ACLY,ACSL5,AGPAT2,ASPA,ASPG,CEBPA,CRLS1,DBI,ELOVL6,ENO1,FABP4,FASN,G6PD,GPAT4,GPD1,HACD2,LARGE1,LSS,NCEH1,PC,PNPLA3,PNPLA7,TSKU	25			Cardiovascular Disease,Cell Death and Survival,Connective Tissue Disorders,Developmental Disorder,Hematological Disease,Organismal Injury and Abnormalities	Alpha Heinz body anemias	0.0103			HBA1/HBA2	1
Organismal Development	Mass of organism	1.6e-07	Decreased	-2.289	ADAM12,CEBPA,COL18A1,DGAT1,DLK1,FABP4,FASN,Fcor,GPAT4,GPD2,HSPA1A/HSPA1B,Hspa1b,ITPR2,KLB,MMP19,NTRK2,PPARG,STIM1,TKT,UCP1,UCP3	21			Connective Tissue Disorders,Hematological Disease,Organismal Injury and Abnormalities	Alpha thalassaemia trait	0.0103			HBA1/HBA2	1
Cardiovascular Disease,Organismal Injury and Abnormalities	Valvulopathy	1.61e-07	Increased	2.213	ADAM12,CA13,CACNA1S,COL18A1,ELN,FLNA,GPC3,HOXA3,HTR1B,LOX,MYH11,NTRK3,PDE5A,RBP4	14			Connective Tissue Disorders,Hematological Disease,Organismal Injury and Abnormalities	Alpha thalassemia	0.000313			HBA1/HBA2,HBB	2
Nucleic Acid Metabolism	Metabolism of nucleic acid component or derivative	1.83e-07		-1.894	ACACA,ACLY,ACOT11,ADCY3,AMPD2,DBI,ENO1,FASN,G6PD,GPAT4,GPD1,GRK3,GRM1,HSPA1A/HSPA1B,KNG1,MRAP,NNMT,PDE3B,PDE5A,PGD,PTGIS,RAMP1,SOST,STIM1,TSHR,UCP3	26			Developmental Disorder,Gastrointestinal Disease,Hepatic System Disease,Hereditary Disorder,Inflammatory Disease,Metabolic Disease,Organismal Injury and Abnormalities,Respiratory Disease	Alpha-1 antitrypsin deficiency related emphysema-cirrhosis	0.0103			SERPINA1	1
Lipid Metabolism,Small Molecule Biochemistry	Metabolism of triacylglycerol	1.97e-07	Decreased	-2.583	ACSL5,AGPAT2,DBI,DGAT1,FABP4,FASN,GPAT4,HSD11B1,PNPLA3,PPARG,THRSP	11			Neurological Disease,Organismal Injury and Abnormalities,Psychological Disorders	Alzheimer disease or frontotemporal dementia	6.52e-05			ALB,ARMC2,CCN2,CDKL1,CNKSR1,CTH,DDC,HBA1/HBA2,HLA-E,HMGA1,IGF2,LGALS3,MARCHF4,PENK,PRKN,PTGDS,RELN,SERPINA1,SERPINE1,SLC1A2,SOX2,SPARC,TNIK	23
Cardiovascular Disease,Hereditary Disorder,Organismal Injury and Abnormalities	Familial vascular disease	2.17e-07			ACTA2,BMPR1B,ELN,FLNA,HOXA3,LOX,MLXIPL,MYH11,MYLK,NTRK2,PDE3B,PDE5A,PPARG,PRDM6,PYGL,S100B,TSPO	17			Cardiovascular Disease,Cell Death and Survival,Connective Tissue Disorders,Hematological Disease,Hereditary Disorder,Organismal Injury and Abnormalities	Amorph type Rh-null disease	0.0103			RHCE/RHD	1
Organismal Development,Organismal Injury and Abnormalities	Abnormal morphology of thoracic cavity	2.31e-07			ACTG2,ADAM12,ADORA1,CACNA1S,CCN3,CEBPA,COL18A1,ELN,FASN,FLNA,G6PD,GPC3,HOXA3,HOXA5,HSD11B1,Hspa1b,HTR1B,IL15,ITGA8,LOX,MFAP4,mir-145,MYH11,MYL9,NTRK3,OSR1,PDE5A,PIM1,PPARG,PPP1R1A,PRDM6,PTGIS,RBP4,SLC1A3,TBATA,TRAF4,TSHR	37			Hematological Disease,Hereditary Disorder,Metabolic Disease,Organismal Injury and Abnormalities	Analbuminemia Baghdad	0.0103			ALB	1
Cardiovascular Disease	Hypertension	2.69e-07		0.562	ACTG2,AOC3,ARHGEF19,ATL3,BMPR1B,CA13,CACNA1S,DIO2,ELN,FABP4,FLNA,G6PD,GSTA3,HOXA4,HSD11B1,KCTD15,KNG1,LMOD1,MYLK,NPNT,NTRK3,ODAD4,PDE3B,PDE5A,PIM1,PPARG,PTGIS,RASL12,STIM1,TAGLN,TGFB1I1,TSPAN2	32			Cellular Compromise	Anaphase premature chromatid separation	0.0103			PTTG1	1
Carbohydrate Metabolism,Molecular Transport,Small Molecule Biochemistry	Concentration of D-glucose	3.11e-07		-0.134	ACOT11,ADIPOR2,AGPAT2,CEBPA,CIDEA,DGAT1,DHTKD1,FABP4,HSD11B1,HTR1B,Irs3,ITPR2,KLB,MLXIPL,NCEH1,PDE3B,PPARG,SOST,UCP1,UCP3	20			Cardiovascular Disease,Gastrointestinal Disease,Hematological Disease,Hepatic System Disease,Organismal Injury and Abnormalities	Anemia of liver	0.0103			MYB	1
Cardiovascular Disease,Hereditary Disorder,Organismal Injury and Abnormalities	Familial thoracic aortic aneurysm	3.16e-07			ACTA2,FLNA,LOX,MYH11,MYLK	5			Cardiovascular System Development and Function,Connective Tissue Development and Function,Organismal Development,Skeletal and Muscular System Development and Function,Tissue Development	Angiogenesis of growth plate	0.0103			CCN2	1
Lipid Metabolism,Small Molecule Biochemistry	Synthesis of triacylglycerol	3.32e-07	Decreased	-2.575	ACSL5,AGPAT2,DGAT1,FASN,GPAT4,HSD11B1,PNPLA3,PPARG,THRSP	9			Cardiovascular Disease,Cardiovascular System Development and Function,Hereditary Disorder,Organ Morphology,Organismal Development,Organismal Injury and Abnormalities,Skeletal and Muscular Disorders	ANKRD1-related dilated cardiomyopathy	0.0103			ANKRD1	1
Cancer,Organismal Injury and Abnormalities,Reproductive System Disease	Female genital tract serous carcinoma	3.76e-07			ACTG2,AEBP1,AGPAT2,AOC3,CNN1,DHTKD1,GALE,GDF10,HSD11B1,KCNMB1,LMOD1,LOX,MFAP4,MYH11,MYLK,NTRK2,NTRK3,PRUNE2,PTGIS,RAMP1,TGFB1I1	21			Hematological Disease,Organismal Injury and Abnormalities,Reproductive System Disease	Anti-D isoimmunization affecting pregnancy	0.0103			RHCE/RHD	1
Cancer,Organismal Injury and Abnormalities	Pelvic serous carcinoma	3.76e-07			ACTG2,AEBP1,AGPAT2,AOC3,CNN1,DHTKD1,GALE,GDF10,HSD11B1,KCNMB1,LMOD1,LOX,MFAP4,MYH11,MYLK,NTRK2,NTRK3,PRUNE2,PTGIS,RAMP1,TGFB1I1	21			Cancer,Cell Death and Survival,Organismal Injury and Abnormalities,Tumor Morphology	Apoptosis of adult T-cell leukemia cells	0.0103			MYB	1
Carbohydrate Metabolism,Cellular Function and Maintenance,Small Molecule Biochemistry	Homeostasis of D-glucose	4.2e-07			ACOT11,ADIPOR2,AGPAT2,CEBPA,CIDEA,FABP4,Fcor,HSD11B1,KLB,MLXIPL,PDE3B,PPARG,PYGL,RBP4,SH2B2	15			Cell Death and Survival	Apoptosis of endothelioma cell lines	0.0103			MYB	1
Lipid Metabolism,Small Molecule Biochemistry	Synthesis of fatty acid	4.37e-07	Decreased	-2.238	ACACA,ACLY,ACSS1,ADIPOR2,DGAT1,ELOVL6,FASN,G6PD,GPC1,HACD2,IL15,KNG1,MLXIPL,PPARG,PTGIS,SLC1A3,STIM1,THRSP,UCP1	19			Cell Death and Survival	Apoptosis of islets of Langerhans	0.00604		-0.223	GIPR,IGF2,LGALS3,NR4A1,PTTG1	5
Organismal Functions	Thermogenesis	5.34e-07		-0.639	ACOT11,ACSS1,ADORA1,DIO2,FABP4,GADD45G,GPD2,UCP1,UCP3	9			Cell Death and Survival,Organismal Injury and Abnormalities	Apoptosis of thymic epithelial cells	0.0103			KRT8	1
Cancer,Endocrine System Disorders,Organismal Injury and Abnormalities	Nonpituitary endocrine tumor	5.69e-07			AACS,ACAT2,ACLY,ACOT11,ACSL5,ACSS1,ACTA2,ACTG2,ADAM12,ADCY3,ADIPOR2,AEBP1,AGPAT2,AIFM2,ALDH1L1,ALPK2,AMPD2,AOC3,AQP8,ARHGEF19,ARL4A,ASPA,ASPG,ATL3,ATP10A,BDH1,BMPR1B,C11orf54,C11orf87,C16orf74,C16orf96,C20orf27,CACNA1S,CCN3,CD164L2,CD1D,CDKL1,CEBPA,CGN,CIDEA,CNN1,CNTN5,COL18A1,COL23A1,COL7A1,CRLS1,CSAD,DAPK2,DHTKD1,DIO2,DUSP4,ELN,ENO1,EPS8L2,ESRRB,EYA2,FABP4,FASN,FHDC1,FLNA,FN3K,G6PD,GADD45A,GPAT…	181			Connective Tissue Development and Function,Skeletal and Muscular System Development and Function	Apposition of limb bone	0.00103			CCN2,GIPR	2
Hematological Disease,Metabolic Disease,Organismal Injury and Abnormalities	Dyslipidemia	5.73e-07		0.2	ACAT2,ACLY,AGPAT2,CACNA1S,DLK1,FABP4,FASN,GPD1,HSD11B1,NNMT,PPARG,UCP1,UCP3	13			Digestive System Development and Function,Organ Morphology,Organismal Development	Area of islets of Langerhans	0.00648			IGF2,NR4A1	2
Cancer,Organismal Injury and Abnormalities,Reproductive System Disease	Uterine serous carcinoma	7e-07			ACTG2,AGPAT2,AOC3,CNN1,GALE,GDF10,KCNMB1,LMOD1,MFAP4,MYH11,MYLK,PRUNE2,PTGIS,RAMP1,TGFB1I1	15			Hair and Skin Development and Function,Organ Morphology	Area of sebaceous glands	0.0103			TAC1	1
Cellular Development,Connective Tissue Development and Function,Tissue Development	Differentiation of adipocytes	7.44e-07		-0.374	ARL4A,Arxes1/Arxes2,CEBPA,CIDEA,DIO2,DLK1,FABP4,Fcor,GDF10,HSD11B1,ID4,MRAP,PIM1,PPARG,SH2B2,TGFB1I1,UCP1	17			Cell Cycle	Arrest in G0/G1 phase transition of prostate cancer cell lines	0.0103			ALOX15B	1
Hereditary Disorder,Immunological Disease,Organismal Injury and Abnormalities	Familial autoimmune disease	8.57e-07			ACTA2,ADH1C,CEBPA,CIDEA,COL7A1,GADD45G,KLB,MGST1,PNPLA3,PPARG,RBP4,S100B,TAGLN	13			Cell Cycle	Arrest in G1/S phase transition of bone marrow cell lines	0.0103			MYB	1
Protein Synthesis	Quantity of protein in blood	8.89e-07		0.189	ACOT11,ACSS1,ADCY3,ADIPOR2,AGPAT2,COL18A1,DGAT1,DHTKD1,DIO2,ELN,FABP4,GPD2,HOXA5,HSD11B1,Irs3,KLB,MLXIPL,MYH11,NTRK2,PDE3B,PPARG,RAMP1,SERP1,SH2B2	24			Cell Cycle,Skeletal and Muscular System Development and Function	Arrest in G2/M phase transition of muscle cell lines	0.0103			IGF2	1
Lipid Metabolism,Small Molecule Biochemistry,Vitamin and Mineral Metabolism	Synthesis of terpenoid	9.31e-07		-1.989	ACACA,ACAT2,ACLY,ADH1C,ASPA,DBI,DHRS9,ELOVL6,FASN,G6PD,GREM2,GRM1,GSTA3,HSD11B1,LSS,NPNT,PDE5A,TSPO	18			Cell Cycle	Arrest in G2/M phase transition of rhabdomyosarcoma cell lines	0.0103			IGF2	1
Metabolic Disease,Organismal Injury and Abnormalities	Abnormal metabolism	9.74e-07		0.663	ACAT2,ACLY,ADIPOR2,AGPAT2,CACNA1S,CD1D,DLK1,ELN,FABP4,FASN,GPC3,GPD1,HSD11B1,Hspa1b,Irs3,LOX,NNMT,PPARG,UCP1,UCP3	20			Cell Cycle	Arrest in M phase of germ cells	0.00361			CYP26B1,PTTG1	2
Reproductive System Development and Function	Morphology of reproductive system	9.97e-07			ACACA,AQP8,ARL4A,BMPR1B,CNN1,DGAT1,DIO2,DLK1,ESRRB,G6PD,GADD45G,GPC3,GPD2,HSD11B1,HTR1B,IL15,Irs3,MLXIPL,MMP19,NTRK2,NUPR1,OSR1,PDE3B,PPARG,RBP4,SOST,TGFB1I1,TKT,UCP3	29			Cell Cycle,Reproductive System Development and Function	Arrest in meiosis I of germ cells	0.00282			CYP26B1,PTTG1	2
Lipid Metabolism,Small Molecule Biochemistry,Vitamin and Mineral Metabolism	Synthesis of cholesterol	1.38e-06			ACACA,ACAT2,ACLY,ASPA,DBI,ELOVL6,FASN,G6PD,LSS	9			Cell Cycle,Reproductive System Development and Function	Arrest in meiosis of female germ cells	0.00544			PTTG1,SPO11	2
Nucleic Acid Metabolism,Small Molecule Biochemistry	Metabolism of nucleotide	1.47e-06		-1.894	ACLY,ADCY3,AMPD2,ENO1,FASN,G6PD,GPD1,GRK3,GRM1,HSPA1A/HSPA1B,KNG1,MRAP,NNMT,PDE3B,PDE5A,PGD,PTGIS,RAMP1,SOST,STIM1,TSHR,UCP3	22			Cell Cycle,Reproductive System Development and Function	Arrest in meiosis of germ cells	0.000543			CYP26B1,PTTG1,SPO11	3
Nucleic Acid Metabolism,Small Molecule Biochemistry	Synthesis of nucleotide	1.73e-06		-1.357	ADCY3,AMPD2,ENO1,FASN,G6PD,GRK3,GRM1,KNG1,MRAP,NNMT,PDE3B,PDE5A,PGD,PTGIS,RAMP1,SOST,STIM1,TSHR,UCP3	19			Cell Cycle,Reproductive System Development and Function	Arrest in meiosis of male germ cells	0.00103			CYP26B1,SPO11	2
Cardiovascular Disease,Hereditary Disorder,Organismal Injury and Abnormalities	Familial aortic disorder	1.77e-06			ACTA2,ELN,FLNA,LOX,MLXIPL,MYH11,MYLK	7			Cardiovascular Disease,Organismal Injury and Abnormalities,Renal and Urological Disease	Arteriolar nephrosclerosis	0.0103			PTGDS	1
Organismal Functions	Body temperature	2.09e-06		-0.089	ADORA1,AGPAT2,CIDEA,GADD45G,GPD2,Hspa1b,IL15,MLXIPL,PPARG,UCP1	10			Cardiovascular Disease,Organismal Injury and Abnormalities	Arteriosclerosis	0.00998		-1.067	CACNA1S,CNTN5,CYP26B1,ELN,FMO3,HBA1/HBA2,IGF2,LGALS3,LTA,NR4A1,SERPINE1,SLC12A3,SORBS1,SPARC	14
Metabolic Disease,Organismal Injury and Abnormalities	Disorder of lipid metabolism	2.09e-06		0.663	ACAT2,ACLY,AGPAT2,CACNA1S,CD1D,DLK1,ELN,FABP4,FASN,GPD1,HSD11B1,Irs3,NNMT,PPARG,UCP1,UCP3	16			Cellular Assembly and Organization,DNA Replication, Recombination, and Repair	Assembly of RAD51 nuclear focus	0.0103			POLQ	1
Connective Tissue Disorders,Organismal Injury and Abnormalities	Abnormality of adipose tissue	2.14e-06		1.41	ACOT11,ADIPOR2,AEBP1,AGPAT2,FABP4,Fam13a,HSD11B1,Irs3,PDE3B,PPARG,UCP3	11			Organismal Injury and Abnormalities,Reproductive System Disease	Asthenoteratozoospermia	0.000313			ARMC2,TTC21A	2
Cell Morphology	Morphology of lipid droplets	2.25e-06			ACOT11,ADAM12,CIDEA,GPAT4,GPD2,PPARG,THRSP	7			Cancer,Neurological Disease,Organismal Injury and Abnormalities	Astrocytoma in spinal cord	0.00544			HLA-A,TENT5C	2
Cardiovascular Disease,Cardiovascular System Development and Function	Abnormal morphology of cardiovascular system	2.77e-06			ACTA2,ACTG2,ADAM12,ADORA1,CACNA1S,CCN3,COL18A1,ELN,FASN,FLNA,G6PD,GADD45A,GPC3,HOXA3,HSD11B1,Hspa1b,HTR1B,IL15,LOX,mir-145,MYH11,MYL9,NTRK3,OSR1,PDE5A,PIM1,PPARG,PPP1R1A,PRDM6,PTGIS,RBP4,SLC1A3,TSHR	33			Organismal Injury and Abnormalities,Skeletal and Muscular Disorders	Atrophy of muscle rectus femoris	0.0103			CTH	1
Lipid Metabolism,Molecular Transport,Small Molecule Biochemistry	Concentration of long chain fatty acid	2.84e-06		0.464	ACLY,ELOVL6,FABP4,FASN,THRSP,UCP1	6			Organismal Injury and Abnormalities,Skeletal and Muscular Disorders	Atrophy of trapezius muscle	0.0103			CTH	1
Nutritional Disease	Weight gain	2.9e-06	Decreased	-2.132	ADIPOR2,CA13,CEBPA,DIO2,GPC3,GPD2,HLA-A,HSD11B1,HTR1B,MLXIPL,MYH11,NTRK2,PDE3B,PPARG,SOST,TSPO,UCP1,UCP3	18			Cell-To-Cell Signaling and Interaction,Connective Tissue Development and Function	Attachment of pulmonary fibroblasts	0.0103			SPARC	1
Carbohydrate Metabolism	Synthesis of carbohydrate	3.28e-06		-0.371	ADORA1,AGPAT2,CEBPA,DBI,ESRRB,FABP4,G6PD,GPAT4,GPC1,GPC3,GPD1,GRK3,GRM1,HS3ST5,KNG1,OPTN,PGD,PNPLA3,PPARG,PYGL,SORD,TKT,TSHR,UCP1	24			Cell-To-Cell Signaling and Interaction	Attachment of RPE cells	0.0103			LGALS3	1
Connective Tissue Development and Function,Tissue Morphology	Quantity of brown adipose tissue	3.96e-06		-1.03	ACOT11,ADAM12,AGPAT2,CEBPA,MLXIPL,PPARG,UCP1	7			Amino Acid Metabolism,Energy Production,Post-Translational Modification,Small Molecule Biochemistry	Auto-oxidation of homocysteine	0.0103			ALB	1
Endocrine System Disorders,Gastrointestinal Disease,Metabolic Disease,Organismal Injury and Abnormalities	Diabetic complication	4.92e-06			ACACA,ADCY3,ADORA1,BDH1,CA13,CACNA1S,COL18A1,COL23A1,COL7A1,FASN,HSD11B1,MGST1,mir-145,MLXIPL,MPZL2,PDE3B,PDE5A,PPARG,PTGIS,RAMP1,TSPAN2,UCP3	22			Hereditary Disorder,Organismal Injury and Abnormalities,Skeletal and Muscular Disorders	Autosomal dominant myosin storage myopathy	0.0103			MYH7	1
Cardiovascular System Development and Function,Organ Morphology,Organismal Development	Morphology of heart	4.98e-06			ACTG2,ADAM12,ADH1C,ADORA1,CACNA1S,CCN3,COL18A1,DGAT1,ELN,FASN,FLNA,G6PD,GPC3,HOXA3,HSD11B1,Hspa1b,HTR1B,mir-145,MYH11,MYL9,NTRK3,OSR1,PDE5A,PIM1,PPARG,PPP1R1A,PRDM6,RBP4,SLC1A3,TKT,TSHR	31			Cardiovascular Disease,Hereditary Disorder,Organismal Injury and Abnormalities	Autosomal dominant supravalvular aortic stenosis	0.0103			ELN	1
Tissue Development	Formation of elastic fibers	5.21e-06			ELN,LOX,MFAP4,MYH11	4			Dermatological Diseases and Conditions,Hereditary Disorder,Organismal Injury and Abnormalities	Autosomal recessive acroerythrokeratoderma	0.0103			SLURP1	1
Cardiovascular Disease,Organismal Injury and Abnormalities,Reproductive System Disease	Maternal hypertension	5.5e-06			ACTG2,AOC3,ARHGEF19,ATL3,CACNA1S,FABP4,FLNA,GSTA3,HOXA4,KCTD15,KNG1,LMOD1,MYLK,NPNT,NTRK3,ODAD4,PDE5A,PTGIS,RASL12,STIM1,TGFB1I1,TSPAN2	22			Auditory Disease,Developmental Disorder,Hereditary Disorder,Neurological Disease,Organismal Injury and Abnormalities	Autosomal recessive deafness type 109	0.0103			ESRP1	1
Lipid Metabolism,Small Molecule Biochemistry,Vitamin and Mineral Metabolism	Synthesis of steroid	5.59e-06		-1.729	ACACA,ACAT2,ACLY,ASPA,DBI,ELOVL6,FASN,G6PD,GREM2,GRM1,GSTA3,HSD11B1,LSS,NPNT,PDE5A,TSPO	16			Developmental Disorder,Hematological Disease,Hereditary Disorder,Metabolic Disease,Organismal Injury and Abnormalities,Renal and Urological Disease	Autosomal recessive Gitelman syndrome	0.0103			SLC12A3	1
Endocrine System Development and Function	Insulin sensitivity	5.93e-06		0.451	ADIPOR2,CEBPA,DGAT1,DHTKD1,FABP4,Fam13a,FASN,MLXIPL,PPARG,SOST,UCP1,UCP3	12			Developmental Disorder,Hereditary Disorder,Organismal Injury and Abnormalities,Skeletal and Muscular Disorders	Autosomal recessive hyaline body myopathy	0.0103			MYH7	1
Cardiovascular Disease	Vascular lesion	6.13e-06		0.811	ACAT2,ACTA2,CD1D,COL18A1,ELN,FABP4,FLNA,HOXA4,LOX,mir-145,MYH11,MYL9,MYLK,PIM1,PPARG,TSHR	16			Hereditary Disorder,Neurological Disease,Organismal Injury and Abnormalities,Psychological Disorders,Skeletal and Muscular Disorders	Autosomal recessive juvenile Parkinson disease type 2	0.0103			PRKN	1
Cardiovascular Disease,Organismal Injury and Abnormalities	Occlusion of carotid artery	6.3e-06			DLK1,ELN,LOX,PDE3B,PPARG	5			Developmental Disorder,Hereditary Disorder,Neurological Disease,Organismal Injury and Abnormalities	Autosomal recessive mental retardation type 54	0.0103			TNIK	1
Lipid Metabolism,Molecular Transport,Small Molecule Biochemistry	Accumulation of triacylglycerol	6.37e-06	Decreased	-2.8	ACACA,ACAT2,ACLY,AGPAT2,CEBPA,DGAT1,FABP4,HSD11B1,SOST	9			Connective Tissue Disorders,Dermatological Diseases and Conditions,Hereditary Disorder,Organismal Injury and Abnormalities,Skeletal and Muscular Disorders	Autosomal recessive primary hypertrophic osteoarthropathy type 1	0.0103			HPGD	1
Embryonic Development,Organismal Development	Development of body axis	6.46e-06		0.896	ADCY3,ASPA,BMPR1B,CEBPA,COL18A1,DBI,DIO2,ESRRB,GPC1,GPC3,GRM1,HLA-A,HOXA3,HOXA4,HOXA5,ID4,ITGA8,KNG1,LCTL,LHX8,LTBP2,NTRK2,ODAD4,OPTN,OSR1,PPARG,RBP4,SLC1A3,SMOC1,SOST,SRRM4,SSUH2,STIM1,TKT,TRAF4,TSHR,TSKU,TSPO	38			Gastrointestinal Disease,Hepatic System Disease,Hereditary Disorder,Organismal Injury and Abnormalities	Autosomal recessive progressive familial intrahepatic cholestasis type 3	0.0103			ABCB4	1
Cardiovascular Disease,Organismal Injury and Abnormalities	Aortic aneurysm	6.6e-06			ACTA2,ELN,FLNA,HOXA4,LOX,MYH11,MYLK,PIM1	8			Hereditary Disorder,Neurological Disease,Organismal Injury and Abnormalities	Autosomal recessive spinocerebellar ataxia type 13	0.0103			GRM1	1
Organismal Injury and Abnormalities	Benign lesion	6.64e-06		1.062	ACTA2,ADAM12,AEBP1,AQP8,BDH1,CEBPA,CIDEA,COL18A1,COL23A1,COL7A1,DGAT1,FABP4,FLNA,GADD45A,GPC3,GSTA3,HLA-A,ID4,LARGE1,LZTS1,MGST1,mir-145,MRAP,MYL6,MYLK,NTRK2,PDE5A,PPARG,PTGIS,RBP4,SLC24A3,SLC6A9,SORD,STIM1,TRAF4,TSHR,TWF2,UCP1	38			Developmental Disorder,Gastrointestinal Disease,Hepatic System Disease,Hereditary Disorder,Metabolic Disease,Neurological Disease,Organismal Injury and Abnormalities	Autosomal recessive Wilson disease	0.0103			ATP7B	1
Cardiovascular Disease	Aneurysm	6.8e-06			ACTA2,ELN,FLNA,HOXA4,LOX,MYH11,MYLK,PIM1,PPARG	9			Dermatological Diseases and Conditions,Hereditary Disorder,Organismal Injury and Abnormalities	Autosomal recessive woolly hair 2	0.0103			LIPH	1
Connective Tissue Disorders,Developmental Disorder,Hereditary Disorder,Organismal Injury and Abnormalities,Skeletal and Muscular Disorders	Classic Marfan syndrome	7.46e-06			FLNA,LTBP2,MYH11,MYLK	4			Connective Tissue Disorders,Hematological Disease,Hereditary Disorder,Organismal Injury and Abnormalities	Beta thalassemia, dominant inclusion body type	0.0103			HBB	1
Organismal Injury and Abnormalities	Intermittent claudication	7.67e-06			ADORA1,NNMT,PDE3B,PDE5A,PPARG	5			Hematological Disease,Hereditary Disorder,Organismal Injury and Abnormalities	Beta-globin type methemoglobinemia	0.0103			HBB	1
Lipid Metabolism,Nucleic Acid Metabolism,Small Molecule Biochemistry	Metabolism of acyl-coenzyme A	9.9e-06			ACACA,ACLY,ACOT11,DBI,FASN,GPAT4	6			Connective Tissue Disorders,Hematological Disease,Hereditary Disorder,Organismal Injury and Abnormalities	Beta-Knossos-thalassemia	0.0103			HBB	1
Cardiovascular Disease,Organismal Injury and Abnormalities	Stenosis of aorta	1.04e-05			CA13,CACNA1S,ELN,LOX,mir-145,MLXIPL,PDE5A,PPARG	8			Connective Tissue Disorders,Hematological Disease,Hereditary Disorder,Organismal Injury and Abnormalities	Beta-zero-thalassemia	0.0103			HBB	1
Endocrine System Disorders,Gastrointestinal Disease,Metabolic Disease,Nutritional Disease,Organismal Injury and Abnormalities	Type 2 diabetic obesity	1.08e-05			ADCY3,PPARG,UCP3	3			Carbohydrate Metabolism,Digestive System Development and Function,Lipid Metabolism,Molecular Transport,Small Molecule Biochemistry	Biliary excretion of phosphatidylcholine	0.0103			ABCB4	1
Cardiovascular System Development and Function,Tissue Morphology	Thickness of aorta wall	1.08e-05			ELN,LOX,PPARG	3			Cardiovascular System Development and Function,Cell-To-Cell Signaling and Interaction	Binding of endothelial cell lines	0.00782		-0.152	KLK3,LGALS3,SERPINA1,SPARC	4
Lipid Metabolism,Molecular Transport,Small Molecule Biochemistry	Transport of lipid	1.08e-05		-0.797	ACSL5,AEBP1,AQP8,FABP4,LSS,mir-145,NCEH1,NTRK2,PPARG,RBP4,SLC36A2,TSKU,TSPO,UCP1	14			Infectious Diseases	Binding of JC virus	0.0103			HMGA1	1
Cancer,Endocrine System Disorders,Organismal Injury and Abnormalities	Benign neoplasm of endocrine gland	1.08e-05			ACTA2,AEBP1,CEBPA,CIDEA,FABP4,GADD45A,GSTA3,ID4,mir-145,MYLK,PPARG,RBP4,TSHR,UCP1	14			Drug Metabolism,Small Molecule Biochemistry	Binding of ketoprofen	0.0103			ALB	1
Cardiovascular System Development and Function,Tissue Morphology	Morphology of blood vessel	1.11e-05			ACTA2,AOC3,CNN1,ELN,FLNA,G6PD,GPC3,HOXA3,IL15,KNG1,LOX,mir-145,MYH11,NTRK3,PPARG,PTGIS	16			Cell Cycle,Gene Expression	Binding of latency active promoter 2	0.0103			HMGA1	1
Cardiovascular Disease	Primary hypertension	1.12e-05			AOC3,BMPR1B,CA13,CACNA1S,KNG1,PDE5A,PIM1,PPARG,PTGIS	9			Cell Cycle,Gene Expression	Binding of Myb binding site	0.0103			MYB	1
Skeletal and Muscular System Development and Function	Fusion of bone	1.2e-05			BMPR1B,CCN3,DLK1,GPC3,HOXA3,HOXA4,HOXA5,TRAF4	8			Carbohydrate Metabolism,Small Molecule Biochemistry	Binding of N-acetylglucosamine	0.0103			KRT14	1
Digestive System Development and Function,Gastrointestinal Disease,Hepatic System Development and Function,Hepatic System Disease,Inflammatory Disease,Inflammatory Response,Metabolic Disease,Organ Development,Organismal Injury and Abnormalities	Nonalcoholic steatohepatitis	1.42e-05			ADIPOR2,ADORA1,ELOVL6,PDE3B,PDE5A,PPARG	6			Cell Cycle,Gene Expression	Binding of P1 element	0.0103			PRKCQ	1
Cancer,Organismal Injury and Abnormalities	Serous adenocarcinoma	1.48e-05			ACTG2,ADIPOR2,AEBP1,AGPAT2,ALPK2,AOC3,CNN1,COL18A1,DHTKD1,GALE,GDF10,GRK3,HOXA5,HSD11B1,HSD17B12,IGSF21,ITGA8,KCNMB1,LMOD1,LOX,MFAP4,MYH11,MYLK,NTRK2,NTRK3,OSR1,PRUNE2,PTGIS,PYGL,RAMP1,SCUBE3,TENM4,TGFB1I1	33			Cell Cycle,Gene Expression	Binding of positive regulatory domain I	0.0103			PRKCQ	1
Connective Tissue Disorders,Hereditary Disorder,Organismal Injury and Abnormalities	Hereditary connective tissue disorder	1.53e-05			ACTA2,ADH1C,AEBP1,AGPAT2,BMPR1B,CEBPA,CIDEA,CNN1,COL7A1,ELN,FLNA,GADD45G,GPC1,KLB,LTBP2,MFAP4,MGST1,MMP19,MYH11,MYLK,PNPLA3,PPARG,RBP4,S100B,SOST,TAGLN,TLE3	27			Cell-To-Cell Signaling and Interaction	Binding of tumor cell lines	0.0032		-1.088	ADAM28,ALOX15B,CCN1,Cd24a,CST6,DSG3,ELN,HLA-A,IGF2,KLK3,LGALS3,NR4A1,SERPINE1,ST6GALNAC1	14
Cardiovascular Disease,Organismal Injury and Abnormalities,Reproductive System Disease	Preeclampsia	1.54e-05			ACTG2,AOC3,ARHGEF19,ATL3,FABP4,FLNA,GSTA3,HOXA4,KCTD15,KNG1,LMOD1,MYLK,NPNT,NTRK3,ODAD4,PDE5A,PTGIS,RASL12,STIM1,TGFB1I1,TSPAN2	21			Free Radical Scavenging	Biosynthesis of reactive oxygen species	0.00838		0	ALB,H19,HBA1/HBA2,HBB,PRKN,TAC1	6
Connective Tissue Development and Function,Tissue Morphology	Quantity of white adipose tissue	1.59e-05	Decreased	-2.813	AEBP1,AGPAT2,CEBPA,GPD2,Irs3,MLXIPL,TKT,UCP1	8			Connective Tissue Disorders,Developmental Disorder,Hematological Disease,Hereditary Disorder,Metabolic Disease,Organismal Injury and Abnormalities	Bisphosphoglycerate mutase deficiency	0.0103			BPGM	1
Endocrine System Development and Function,Molecular Transport,Protein Synthesis,Small Molecule Biochemistry	Quantity of insulin in blood	1.6e-05		-0.563	ADIPOR2,AGPAT2,DHTKD1,FABP4,GPD2,Irs3,KLB,MLXIPL,PDE3B,PPARG,SERP1,SH2B2	12			Organismal Injury and Abnormalities,Skeletal and Muscular Disorders	Bleeding of smooth muscle	0.0103			WNT7B	1
Cell Morphology	Size of lipid droplets	1.77e-05			ACOT11,ADAM12,CIDEA,GPAT4,GPD2,PPARG	6			Dermatological Diseases and Conditions,Organismal Injury and Abnormalities	Blister	0.00799			DSG3,KRT14,SERPINA1	3
Behavior,Digestive System Development and Function	Feeding	1.85e-05		0.109	ACOT11,ACSS1,AEBP1,AGPAT2,AOC3,DGAT1,GPD2,HSD11B1,HTR1B,ITPR2,LOX,MLXIPL,NTRK2,PPARG,SLC6A9,UCP1	16			Cancer,Neurological Disease,Organismal Injury and Abnormalities	Brain glioma	5.3e-05			ABCB4,ABRA,ACOT11,ACSL5,ACSL6,ADAM28,ADAMDEC1,ADAMTS3,AK7,ALAS2,ALB,ALDH3A1,ALOX15B,ANKRD1,ANKRD23,ANKRD65,AP1S3,AQP4,ARHGEF37,ARMC2,ATP7B,BSPRY,C10orf90,CACNA1H,CACNA1S,CATSPER4,CCDC40,CCDC78,CDH4,CDHR4,CDKL1,CFAP57,CFAP58,CHAD,CLDN8,CLEC6A,CLIP1,CNKSR1,CNTN5,CYFIP2,CYP26B1,DDC,DDN,DMKN,DMXL2,DNAAF1,DNAH1,DNAH10,DRC1,DRC7,ENO4,EPS8L1,ESRP1,FAM47E,FAM81B,FAM83E,FANCL,FGF6,FHDC1,FMN1,FNIP2,FRMPD2,…	134
Cardiovascular System Development and Function	Morphology of vasculature	2.04e-05			ACTA2,AOC3,CNN1,COL18A1,DLK1,ELN,FLNA,G6PD,GPC3,HOXA3,IL15,KNG1,LOX,mir-145,MYH11,NTRK3,PPARG,PTGIS	18			Neurological Disease,Organismal Injury and Abnormalities	Brain lesion	3.17e-05		-0.115	ABCB4,ABRA,ACOT11,ACSL5,ACSL6,ADAM28,ADAMDEC1,ADAMTS3,AK7,ALAS2,ALB,ALDH3A1,ALOX15B,ANKRD1,ANKRD23,ANKRD65,AP1S3,AQP4,ARHGEF37,ARMC2,ATP7B,BSPRY,BTG2,C10orf90,CACNA1H,CACNA1S,CATSPER4,CCDC40,CCDC78,CDH4,CDHR4,CDKL1,CFAP57,CFAP58,CHAD,CLDN8,CLEC6A,CLIP1,CNKSR1,CNTN5,CYFIP2,CYP26B1,DDC,DDN,DMKN,DMXL2,DNAAF1,DNAH1,DNAH10,DRC1,DRC7,ENO4,EPS8L1,ESRP1,FAM47E,FAM81B,FAM83E,FANCL,FGF6,FHDC1,FMN1,FNIP2,FR…	137
Gastrointestinal Disease,Organismal Injury and Abnormalities	Pseudo-obstruction of intestine	2.15e-05			ACTG2,FLNA,MYH11	3			Cancer,Neurological Disease,Organismal Injury and Abnormalities	Brain tumor	3.46e-05			ABCB4,ABRA,ACOT11,ACSL5,ACSL6,ADAM28,ADAMDEC1,ADAMTS3,AK7,ALAS2,ALB,ALDH3A1,ALOX15B,ANKRD1,ANKRD23,ANKRD65,AP1S3,AQP4,ARHGEF37,ARMC2,ATP7B,BSPRY,BTG2,C10orf90,CACNA1H,CACNA1S,CATSPER4,CCDC40,CCDC78,CDH4,CDHR4,CDKL1,CFAP57,CFAP58,CHAD,CLDN8,CLEC6A,CLIP1,CNKSR1,CNTN5,CYFIP2,CYP26B1,DDC,DDN,DMKN,DMXL2,DNAAF1,DNAH1,DNAH10,DRC1,DRC7,ENO4,EPS8L1,ESRP1,FAM47E,FAM81B,FAM83E,FANCL,FGF6,FHDC1,FMN1,FNIP2,FR…	136
Organismal Development	Size of body	2.16e-05	Decreased	-4.452	ADCY3,AEBP1,AGPAT2,ASPA,CEBPA,DBI,DGAT1,DIO2,DLK1,FABP4,G6PD,GPAT4,GPC3,GPD2,HSD11B1,IL15,ITPR2,KLB,MYH11,NTRK2,NTRK3,PIM1,SERP1,SLC6A9,STIM1,TKT,TRAF4,TSHR,TSPAN2,UCP1	30			Cancer,Organismal Injury and Abnormalities,Reproductive System Disease	Breast or ovarian cancer	0.000988			ABCA6,ABCB4,ADAM28,ADAMDEC1,ADAMTS3,AK7,ALB,ALDH3A1,ATP6V0C,BDH1,BTG2,CACNA1H,CCDC78,CCN1,CCN2,CDH4,CDKL1,CFAP52,CFAP54,CFAP65,CLDN8,CLIP1,CYFIP2,CYP2B6,DMXL2,DNAAF1,DNAH1,ESRP1,FANCL,FGF6,FHDC1,FMO3,GDF2,GNB3,GRHL2,GRM1,H1-2,H19,HBA1/HBA2,HBB,HHIP,HLA-A,HLA-E,HMGA1,IGF2,KLK11,KLK3,KRT14,KRT8,LGALS3,LRRC34,LRRC36,LTA,MCM10,MYB,MYOM2,MYOM3,NEK2,NR4A1,NRXN2,POLQ,PPP1R36,PRKCQ,PRKN,PRUNE2,PSCA,PTTG1…	84
Cardiovascular Disease,Organismal Injury and Abnormalities	Thoracic aortic aneurysms and dissections	2.2e-05			ACTA2,BMPR1B,FLNA,LOX,MYH11,MYLK	6			Cancer,Organismal Injury and Abnormalities,Reproductive System Disease	Breast or ovarian carcinoma	0.0052			ABCA6,ABCB4,ADAM28,ADAMDEC1,ADAMTS3,AK7,ALB,ALDH3A1,ATP6V0C,BDH1,CACNA1H,CCDC78,CCN1,CDH4,CDKL1,CFAP52,CFAP54,CFAP65,CLDN8,CLIP1,CYFIP2,DMXL2,DNAAF1,DNAH1,ESRP1,FANCL,FGF6,FHDC1,FMO3,GDF2,GNB3,GRM1,H1-2,HHIP,HLA-A,HLA-E,IGF2,KLK11,KLK3,KRT8,LRRC34,LRRC36,LTA,MCM10,MYB,MYOM2,MYOM3,NEK2,NR4A1,NRXN2,POLQ,PPP1R36,PRKCQ,PRKN,PRUNE2,PSCA,PTTG1,RASGEF1A,RELN,RHCE/RHD,RNF144B,SORBS1,SOX2,STAB2,TENT5C,TMP…	70
Organismal Injury and Abnormalities,Reproductive System Disease	Disorder of pregnancy	2.34e-05			ACTG2,ADORA1,AOC3,ARHGEF19,ATL3,CACNA1S,DLK1,ESRRB,FABP4,FLNA,G6PD,GSTA3,HOXA4,KCTD15,KNG1,LMOD1,MYLK,NPNT,NTRK3,ODAD4,PDE5A,PPARG,PTGIS,RASL12,STIM1,TGFB1I1,TSPAN2	27			Cancer,Organismal Injury and Abnormalities	Breast or pancreatic cancer	4e-05		-1.253	ABCA6,ABCB4,ABRA,ACOT11,ADAM28,ADAMDEC1,ADAMTS3,AK7,ALB,ALDH3A1,AQP4,ARMC2,ATP6V0C,ATP7B,BDH1,BTG2,C10orf90,C11orf87,CACNA1H,CCDC78,CCN1,CCN2,CDH4,CDKL1,CFAP52,CFAP54,CFAP65,CLDN8,CLIP1,CNKSR1,CNTN5,CTH,CYFIP2,CYP2B6,DMXL2,DNAAF1,DNAH1,DNAH10,ENO4,ESRP1,FANCL,FGF6,FHDC1,FMO3,FNIP2,FXYD3,GDF2,GIPR,GNB3,GRAMD2A,GRHL2,GRM1,H1-2,H19,HBA1/HBA2,HBB,HHIP,HLA-A,HLA-E,HMGA1,HS3ST5,IGF2,KCNC3,KCNMB2,KLK11,…	111
Lipid Metabolism,Molecular Transport,Small Molecule Biochemistry	Accumulation of lipid	2.35e-05	Decreased	-3.36	ACACA,ACAT2,ACLY,ADIPOR2,AGPAT2,ALDH1L1,CEBPA,DBI,DGAT1,FABP4,FASN,HSD11B1,MLXIPL,PPARG,SOST,UCP1	16			Cancer,Organismal Injury and Abnormalities	Cancer	4.03e-07		-0.176	ABCA6,ABCB4,ABRA,ACOT11,ACSL5,ACSL6,ACTA1,ADAM28,ADAMDEC1,ADAMTS3,AK7,AK8,ALAS2,ALB,ALDH3A1,ALDOB,ALOX15B,ANKRD1,ANKRD2,ANKRD23,ANKRD65,ANKRD66,AP1S3,AQP4,ARHGEF37,ARMC2,ASPG,ATP6V0C,ATP6V1C2,ATP7B,BASP1,BDH1,BPGM,BSPRY,BTG2,C10orf90,C11orf16,C11orf87,C5AR2,CACNA1H,CACNA1S,CALML3,CATSPER4,CCDC121,CCDC40,CCDC78,CCN1,CCN2,CDH4,CDHR4,CDKL1,CFAP161,CFAP52,CFAP54,CFAP57,CFAP58,CFAP65,CHAD,CLDN8,CLEC18…	223
Cardiovascular Disease,Cardiovascular System Development and Function,Organ Morphology,Organismal Development,Organismal Injury and Abnormalities	Abnormal morphology of heart	2.42e-05			ACTG2,ADAM12,ADORA1,CACNA1S,CCN3,COL18A1,ELN,FASN,FLNA,G6PD,GPC3,HOXA3,HSD11B1,Hspa1b,HTR1B,mir-145,MYH11,MYL9,NTRK3,OSR1,PDE5A,PIM1,PPARG,PPP1R1A,PRDM6,RBP4,SLC1A3,TSHR	28			Cancer,Organismal Injury and Abnormalities	Cancer of head	0.000607			ABCA6,ABCB4,ABRA,ACOT11,ACSL5,ACSL6,ADAM28,ADAMTS3,ALDH3A1,ALOX15B,ANKRD65,AP1S3,ARHGEF37,ARMC2,BSPRY,BTG2,CACNA1H,CCDC40,CCDC78,CCN2,CDHR4,CDKL1,CFAP57,CFAP65,CLIP1,CNTN5,CYFIP2,CYP26B1,DDN,DMKN,DMXL2,DNAH1,DRC7,EPS8L1,ESRP1,FAM47E,FAM81B,FAM83E,FANCL,FHDC1,FNIP2,FSTL4,HHIP,HSF4,IGF2,IVNS1ABP,KCNC1,KCNC3,KIF27,KRT8,LGALS3,LRRC23,MCM10,MT-ND3,MYB,MYH7,MYOM3,NR4A1,PLET1,POLQ,PPP1R36,PRKCQ,RELN,SER…	76
Immunological Disease	Allergy	2.77e-05			ADORA1,ALPK2,ENO1,FABP4,FLNA,G6PD,GADD45A,GPD1,IL15,KNG1,MYL9,OPTN,PDE3B,PDE5A,PPARG,RAB34,RAMP1,TKT	18			Lipid Metabolism,Small Molecule Biochemistry	Catabolism of ceramide	0.0101			ACSL5,ACSL6	2
Cell Morphology,Tissue Morphology	Morphology of connective tissue cells	2.98e-05			ACOT11,ADORA1,AEBP1,BMPR1B,CCN3,CIDEA,DLK1,Fcor,GADD45A,GPAT4,LTBP2,MMP19,PDE3B,PPARG,SOST,TGFB1I1	16			Cell Death and Survival	Cell death of choroidal cells	0.0103			PSCA	1
Organismal Development	Growth of organism	3.02e-05	Decreased	-2.466	ACACA,ACSL5,ACSS1,ADORA1,BMPR1B,COL18A1,DBI,DIO2,DLK1,ESRRB,FLNA,G6PD,GPC3,GPD2,HLA-A,HOXA3,HOXA5,ID4,IL15,ITPR2,MRAP,NTRK3,OPTN,OSR1,PPARG,SERP1,SLC1A3,STIM1,TKT,TSHR	30			Cell Death and Survival,Organismal Injury and Abnormalities	Cell death of epithelial cells	0.00314		0.84	ADAMTS3,ALDH3A1,ATP7B,CTH,DDN,DSG3,GRHL2,GRM1,KRT8,LGALS3,Muc1,MYB,NR4A1,PRKCQ,RNF186,SERPINE1,SPARC	17
Organ Morphology	Morphology of endocrine gland	3.18e-05			AGPAT2,DHTKD1,DIO2,G6PD,HOXA3,HSD11B1,Irs3,MRAP,NTRK2,PDE3B,PPARG,SERP1,SOST,TSHR	14			Cell Death and Survival	Cell death of lymphoid organ	0.00787		0.41	Cd24a,H1-2,HMGA1,KRT8,LGALS3,LTA,NR4A1	7
Tissue Morphology	Quantity of cells	3.31e-05		-0.028	ACACA,ADAM12,AOC3,ARL4A,ASPA,BMPR1B,CD1D,CEBPA,CIDEA,CNN1,CNTN5,COL18A1,DGAT1,DHTKD1,DIO2,DLK1,DUSP4,ENO1,ESRRB,EYA2,FHDC1,FLNA,GADD45A,GPC3,HLA-A,HOXA3,HOXA5,HSD11B1,HTR1B,IGKC,IL15,ITPR2,KNG1,LHX8,LZTS1,mir-145,MLXIPL,MMP19,MPZL2,MYL9,NAT8L,NRG4,NTRK2,NTRK3,PIM1,PPARG,PTPRZ1,RAPGEF4,RASSF6,SH2B2,SLC1A3,SOST,TBATA,TSHR,TSPO	55			Cell Death and Survival	Cell death of pancreas	0.00433		0.155	GIPR,IGF2,LGALS3,NR4A1,PTTG1,SCGB1A1	6
Carbohydrate Metabolism,Lipid Metabolism,Molecular Transport,Small Molecule Biochemistry	Concentration of colfosceril palmitate	3.73e-05			ACACA,FASN,THRSP	3			Cell Death and Survival	Cell death of tumor cell lines	0.00825		-0.356	ABCB4,ALB,ANKRD1,BTG2,CACNA1H,CCN1,CCN2,Cd24a,CTH,CYFIP2,DSG3,FANCL,FGF6,GDF2,GRHL2,H19,HMGA1,IGF2,IQUB,IVNS1ABP,KLK3,KRT14,LGALS3,MCM10,MYB,NEK2,NR4A1,PRKCQ,PRKN,PTTG1,RETREG1,RNF144B,SCGB3A1,SERPINE1,SOX2,SPARC,TENT5C,TRAF4,TRIM29,ZMYND10	40
Lipid Metabolism,Small Molecule Biochemistry	Composition of lipid	3.73e-05			ASPA,GPAT4,NAT8L	3			Cell Cycle	Cell division of centromeres	0.0103			PTTG1	1
Amino Acid Metabolism,Molecular Transport,Small Molecule Biochemistry	Transport of L-serine	3.73e-05			SFXN1,SLC1A5,SLC36A2	3			Cellular Movement	Cell movement of breast cancer cell lines	0.0098		0.303	CCN2,Cd24a,CST6,KRT8,MYB,PRKCQ,PRKN,SCGB3A1,SERPINA1,SERPINE1,SPARC,TRAF4	12
Lipid Metabolism,Small Molecule Biochemistry	Homeostasis of fatty acid	3.85e-05			ADORA1,DGAT1,mir-145,MLXIPL	4			Cellular Movement,Reproductive System Development and Function	Cell movement of sperm	0.00392			CATSPER4,CCDC40,CFAP65,DNAH1,ENO4,TTC21A	6
Amino Acid Metabolism,Molecular Transport,Small Molecule Biochemistry	Transport of serine family amino acid	3.85e-05			SFXN1,SLC1A5,SLC36A2,SLC6A9	4			Cellular Movement	Cell movement of tumor cell lines	0.00433		0.987	CALML3,CCN1,CCN2,Cd24a,CLIP1,CST6,DSG3,ESRP1,GRHL2,H19,HMGA1,IGF2,IVNS1ABP,KRT8,LGALS3,MYB,NR4A1,PRKCQ,PRKN,PTTG1,SCGB3A1,SERPINA1,SERPINE1,SOX2,SPARC,TAC1,TNIK,TRAF4,TRIM29,ZMYND10	30
Cardiovascular Disease,Organismal Injury and Abnormalities	Disorder of coronary artery	4.18e-05			ACAT2,ADORA1,BMPR1B,CA13,CACNA1S,CNTN5,ITGA8,LOX,NNMT,PDE3B,PDE5A,PPARG,RASL12,TKT,TSPO	15			Cellular Development,Cellular Growth and Proliferation	Cell proliferation of breast cancer cell lines	0.000607		-0.034	BTG2,CCN1,CCN2,Cd24a,CNKSR1,CST6,GRHL2,H1-2,HMGA1,HPGD,IGF2,KRT8,LGALS3,MYB,PRKN,SCGB3A1,SOX2,TAC1,TNIK	19
Cancer,Organismal Injury and Abnormalities	Benign solid tumor	4.2e-05			ACTA2,ADAM12,AEBP1,AQP8,BDH1,CEBPA,CIDEA,COL18A1,COL23A1,COL7A1,FABP4,FLNA,GADD45A,GSTA3,HLA-A,ID4,LARGE1,LZTS1,MGST1,mir-145,MYL6,MYLK,NTRK2,PDE5A,PPARG,PTGIS,RBP4,SLC24A3,SORD,TRAF4,TSHR,UCP1	32			Cellular Development,Cellular Growth and Proliferation	Cell proliferation of carcinoma cell lines	0.00911		-0.534	CCN1,CCN2,CST6,DSG3,GPD1,H19,HMGA1,HPGD,IGF2,KRT14,NEK2,NR4A1,PENK,PRKN,SOX2,TNIK	16
Cellular Function and Maintenance	Cellular homeostasis	4.4e-05		-1.062	ACLY,ACOT11,ADIPOR2,AGPAT2,CCN3,CD1D,CEBPA,CGN,CIB2,CIDEA,CRLS1,DAPK2,DUSP4,EYA2,FABP4,Fcor,G6PD,GADD45G,GPD2,HLA-A,HSD11B1,HTR1B,IGKC,IL15,KLB,KNG1,LARGE1,LOX,MLXIPL,MMP19,MPZL2,NUPR1,OPTN,PDE3B,PDE5A,PIM1,PPARG,PYGL,RBP4,RMDN3,S100B,SH2B2,SLC1A3,SLC24A3,STIM1,TBATA,TSPO,UCP1,UCP3	49			Cell Morphology,Cellular Movement	Cell spreading	0.00201		-0.781	ALB,CCN1,Cd24a,CHAD,CLIP1,LGALS3,PRKCQ,SERPINE1,SORBS1,SPARC,TNIK	11
Cardiovascular Disease,Neurological Disease,Organismal Injury and Abnormalities	Cerebrovascular dysfunction	4.53e-05		1	ACTA2,AOC3,CA13,CACNA1S,CD1D,Hspa1b,NNMT,NTRK2,PDE3B,PDE5A,PPARG,PYGL,S100B,STIM1,TSPO	15			Cell Morphology,Cellular Movement	Cell spreading of chondrocytes	0.0103			CHAD	1
Organismal Functions	Energy expenditure	4.76e-05		1.031	ACOT11,CEBPA,DGAT1,GPAT4,HSD11B1,KLB,PPARG,TLE3,UCP1,UCP3	10			Cell Morphology,Cellular Movement	Cell spreading of hepatoma cell lines	0.0103			SPARC	1
Lipid Metabolism,Nucleic Acid Metabolism,Small Molecule Biochemistry	Conversion of acyl-coenzyme A	4.78e-05		-1.969	ACACA,ACLY,ACSL5,FASN	4			Cell Morphology,Cellular Movement,Connective Tissue Development and Function	Cell spreading of pulmonary fibroblasts	0.0103			SPARC	1
Connective Tissue Disorders,Organismal Injury and Abnormalities,Tissue Morphology	Abnormal morphology of adipose tissue	4.9e-05			ACOT11,AEBP1,AGPAT2,FABP4,HSD11B1,PDE3B,PPARG,UCP3	8			Cell Morphology,Cellular Movement	Cell spreading of RPE cells	0.0103			LGALS3	1
Cardiovascular Disease,Organismal Injury and Abnormalities	Coronary artery disease	5.59e-05			ACAT2,ADORA1,BMPR1B,CNTN5,ITGA8,LOX,NNMT,PDE3B,PDE5A,PPARG,RASL12,TKT	12			Developmental Disorder,Hereditary Disorder,Organismal Injury and Abnormalities,Skeletal and Muscular Disorders	Centronuclear myopathy type 4	0.0103			CCDC78	1
Hematological Disease,Metabolic Disease,Organismal Injury and Abnormalities	Dysglycemia	5.61e-05	Increased	2.921	ACSS1,ADIPOR2,AGPAT2,CACNA1S,CEBPA,FABP4,GPC3,GPD1,GPD2,IL15,Irs3,ITPR2,PPARG	13			Neurological Disease,Organismal Injury and Abnormalities	Cerebral edema	0.00761			AQP4,SLC1A2	2
Cardiovascular Disease,Cardiovascular System Development and Function,Organ Morphology,Organismal Development,Organismal Injury and Abnormalities	Abnormal morphology of cardiac valve	5.75e-05			ADAM12,COL18A1,ELN,HTR1B,NTRK3,RBP4	6			Hereditary Disorder,Neurological Disease,Organismal Injury and Abnormalities,Skeletal and Muscular Disorders	Charcot-Marie-Tooth disease recessive intermediate type D	0.0103			COX6A1	1
Carbohydrate Metabolism,Nucleic Acid Metabolism	Pentose shunt	5.85e-05			G6PD,HSD11B1,PGD,TKT	4			Neurological Disease,Organismal Injury and Abnormalities	Childhood epilepsy	0.00593			CACNA1H,CYFIP2,DMXL2,NRXN2,RELN,SLC1A2	6
Cardiovascular Disease,Organismal Injury and Abnormalities	Carotid atherosclerosis	5.92e-05			ELN,PDE3B,PPARG	3			Gastrointestinal Disease,Hepatic System Disease,Inflammatory Disease,Organismal Injury and Abnormalities	Cholangitis	0.00648			ABCB4,ALB	2
Cardiovascular Disease,Organismal Injury and Abnormalities	Aortic occlusive disease	6.11e-05			ACAT2,CA13,CACNA1S,ELN,LOX,mir-145,MLXIPL,PDE5A,PPARG	9			Gastrointestinal Disease,Hepatic System Disease,Organismal Injury and Abnormalities	Cholesterol gallstone disease	0.000105			ABCB4,ALB	2
Cell Morphology,Connective Tissue Development and Function,Tissue Morphology	Morphology of adipocytes	6.61e-05			ACOT11,AEBP1,CIDEA,DLK1,Fcor,GPAT4,MMP19,PDE3B,PPARG,SOST	10			Inflammatory Disease	Chronic inflammatory disorder	0.00203			ABCB4,ACTA1,ALAS2,ALB,CCDC40,CYP2B6,DNAAF1,DNAH1,DRC1,GBP6,GIPR,HBA1/HBA2,HLA-A,HPGD,KCNC1,KCNC3,LTA,Mcpt2,NR4A1,PRKCQ,PRKN,PRSS8,PRUNE2,PTGDS,RNF39,RSPH1,SERPINE1,SLC1A2,SPARC,TAC1,WNT7B,ZMYND10	32
Inflammatory Disease,Organismal Injury and Abnormalities,Respiratory Disease	Pulmonary emphysema	6.83e-05		1.982	ADORA1,ELN,FLNA,HOXA5,LOX,PDE3B,PDE5A	7			Inflammatory Disease,Inflammatory Response,Organismal Injury and Abnormalities,Respiratory Disease	Chronic phase pneumonitis	0.0103			HLA-A	1
Connective Tissue Disorders,Organismal Injury and Abnormalities	Abnormal morphology of fat pad	6.83e-05			AGPAT2,CEBPA,DLK1,HSD11B1,Irs3,MMP19	6			Respiratory Disease	Chronic respiratory disorder	0.00012			ARMC2,CCDC40,DNAAF1,DNAH1,DRC1,ELN,HHIP,LGALS3,RSPH1,SCGB1A1,SERPINA1,ZMYND10	12
Cardiovascular Disease,Neurological Disease,Organismal Injury and Abnormalities	Cerebral small vessel disease	7.09e-05			ACTA2,CACNA1S,PDE3B,PPARG	4			Cell Death and Survival,Cellular Function and Maintenance	Clearance of cells	0.00889		1.387	Cd24a,CLEC6A,LGALS3,LTA,PTGDS	5
Amino Acid Metabolism,Endocrine System Development and Function,Molecular Transport,Small Molecule Biochemistry	Quantity of L-triiodothyronine	7.12e-05		-0.6	CEBPA,DIO2,GPD2,TSHR,UCP1	5			Cell Death and Survival,Cellular Function and Maintenance	Clearance of liver cell lines	0.0103			CLEC6A	1
Tissue Morphology	Morphology of white adipose tissue	7.45e-05			ACACA,ADIPOR2,AEBP1,CIDEA,GPAT4,GPD2,HSD11B1,MLXIPL,PPARG,UCP3	10			Cell Death and Survival,Cellular Function and Maintenance	Clearance of Trypanosoma cruzi Tulahuen strain	0.0103			LGALS3	1
Organismal Injury and Abnormalities,Respiratory Disease	Chronic obstructive pulmonary disease	7.91e-05		1.982	ADORA1,CA13,ELN,FLNA,HOXA5,HSPA1A/HSPA1B,LOX,MYLK,PDE3B,PDE5A,TSPO	11			Connective Tissue Disorders,Developmental Disorder,Gastrointestinal Disease,Organismal Development,Organismal Injury and Abnormalities,Skeletal and Muscular Disorders	Cleft soft palate	0.0103			ESRP1	1
Endocrine System Development and Function	Glucose tolerance	8.03e-05		-0.221	ACOT11,ADIPOR2,AGPAT2,DGAT1,DHTKD1,DLK1,FABP4,HSD11B1,Irs3,PPARG,SERP1,SOST,UCP1,UCP3	14			Cellular Compromise,Hematopoiesis	Clonal deletion of double-positive thymocyte	0.0103			NR4A1	1
Organ Morphology	Morphology of gland	8.05e-05			AGPAT2,DGAT1,DHTKD1,DIO2,G6PD,HOXA3,HOXA5,HSD11B1,Irs3,ITPR2,MRAP,NTRK2,PDE3B,PPARG,SERP1,SOST,TGFB1I1,TSHR	18			Cellular Compromise,Hematopoiesis	Clonal deletion of single positive thymocytes	0.0103			NR4A1	1
Cardiovascular System Development and Function,Hematological System Development and Function	Pressure of artery	8.52e-05		-1.091	HSD11B1,mir-145,MYH11,PTGIS	4			Cell-To-Cell Signaling and Interaction,Cellular Movement,Hair and Skin Development and Function	Cohesion of corneocytes	0.0103			DSG3	1
Digestive System Development and Function	Ingestion by mice	0.000101		0.492	ACOT11,ACSS1,AGPAT2,DGAT1,FASN,HSD11B1,HTR1B,ITPR2,MLXIPL,NTRK2,PPARG	11			Cell Morphology,Cellular Compromise	Collapse of centrosome	0.0103			NEK2	1
Cell Death and Survival	Cell death of adipocytes	0.000101		1.109	CEBPA,CIDEA,PPARG,UCP1	4			Cancer,Gastrointestinal Disease,Organismal Injury and Abnormalities	Colon tumor	0.00547			ABCA6,ACOT11,ACTA1,ADAM28,ADAMTS3,AK8,ALAS2,ALB,ANKRD23,AQP4,ARHGEF37,ASPG,ATP6V1C2,C10orf90,CACNA1H,CATSPER4,CCDC40,CDH4,CDHR4,CFAP52,CFAP54,CFAP57,CLDN8,CLIP1,CNTN5,CYB5R2,CYFIP2,CYP26B1,DMKN,DMXL2,DNAAF1,DNAH1,DNAH10,DRC7,DSG3,EIF3J,ENO4,EPS8L1,ESRP1,FAM81B,FAM83E,FHDC1,FMO3,FNIP2,FRMPD2,FSTL4,GCHFR,GRAMD2A,GRM1,HLA-A,HPGD,IGF2,IQUB,KCNC1,KLK11,KRT14,LGALS3,LIPH,LRRC2,LRRC23,LRRC34,LRRC71,MCM1…	98
Carbohydrate Metabolism	Synthesis of monosaccharide	0.000104		-1.067	FABP4,G6PD,PGD,PPARG,SORD,TKT,TSHR,UCP1	8			Cellular Growth and Proliferation	Colony formation	0.00818		0.131	ALDH3A1,ANKRD1,CCN1,CNKSR1,DSG3,GDF2,HMGA1,HPGD,KRT8,LGALS3,MYB,NR4A1,PRKN,PTTG1,SERPINA1,SOX2,SPARC,TRAF4	18
Cardiovascular Disease,Cardiovascular System Development and Function,Organismal Injury and Abnormalities	Abnormal morphology of vasculature	0.000106			ACTA2,COL18A1,DLK1,ELN,FLNA,G6PD,GPC3,HOXA3,IL15,LOX,mir-145,MYH11,NTRK3,PPARG,PTGIS	15			Cellular Development,Cellular Growth and Proliferation	Colony formation of breast cancer cell lines	0.00724		1.109	CNKSR1,HPGD,KRT8,SERPINA1,SPARC	5
Cancer,Organismal Injury and Abnormalities	Tumorigenesis of vasculature	0.000107			GADD45A,PTGIS	2			Cellular Development,Cellular Growth and Proliferation	Colony formation of carcinoma cell lines	0.00461		0.246	CCN1,DSG3,HMGA1,HPGD,SOX2	5
Cellular Development,Connective Tissue Development and Function,Tissue Development	Transdifferentiation of adipocytes	0.000107			CEBPA,PPARG	2			Cellular Development,Cellular Growth and Proliferation	Colony formation of eye cell lines	0.0103			ALDH3A1	1
Cellular Development,Cellular Growth and Proliferation,Connective Tissue Development and Function,Tissue Development	Arrest in growth of adipocytes	0.000107			CEBPA,PPARG	2			Cellular Development,Cellular Growth and Proliferation	Colony formation of tumor cell lines	0.000331		0.327	ANKRD1,CCN1,CNKSR1,DSG3,HMGA1,HPGD,KRT8,MYB,NR4A1,PRKN,PTTG1,SERPINA1,SOX2,SPARC,TRAF4	15
Cellular Assembly and Organization,Nervous System Development and Function,Tissue Morphology	Density of afferent boutons	0.000107			NTRK2,NTRK3	2			Cancer,Gastrointestinal Disease,Organismal Injury and Abnormalities	Colorectal cancer	0.0027			ABCA6,ACOT11,ACSL5,ACTA1,ADAM28,ADAMTS3,AK8,ALAS2,ALB,ANKRD23,AQP4,ARHGEF37,ASPG,ATP6V1C2,C10orf90,C11orf87,CACNA1H,CACNA1S,CATSPER4,CCDC40,CCN2,CDH4,CDHR4,CFAP52,CFAP54,CFAP57,CLDN8,CLIP1,CNKSR1,CNTN5,CYB5R2,CYFIP2,CYP26B1,DMKN,DMXL2,DNAAF1,DNAH1,DNAH10,DRC7,DSG3,EIF3J,ENO4,EPS8L1,ESRP1,FAM81B,FAM83E,FGF6,FHDC1,FMO3,FNIP2,FRMPD2,FSTL4,GCHFR,GRAMD2A,GRM1,H1-2,H19,HHIP,HLA-A,HLA-E,HMGA1,IGF2,IQUB,…	110
Tissue Morphology	Quantity of elastin in blood vessel	0.000107			ELN,LOX	2			Cancer,Gastrointestinal Disease,Organismal Injury and Abnormalities	Colorectal tumor	0.00141		-1.131	ABCA6,ACOT11,ACSL5,ACTA1,ADAM28,ADAMTS3,AK8,ALAS2,ALB,ANKRD23,AQP4,ARHGEF37,ASPG,ATP6V1C2,C10orf90,C11orf87,CACNA1H,CACNA1S,CATSPER4,CCDC40,CCN2,CDH4,CDHR4,CFAP52,CFAP54,CFAP57,CLDN8,CLIP1,CNKSR1,CNTN5,CYB5R2,CYFIP2,CYP26B1,DMKN,DMXL2,DNAAF1,DNAH1,DNAH10,DRC7,DSG3,EIF3J,ENO4,EPS8L1,ESRP1,FAM81B,FAM83E,FGF6,FHDC1,FMO3,FNIP2,FRMPD2,FSTL4,GCHFR,GRAMD2A,GRM1,H1-2,H19,HHIP,HLA-A,HLA-E,HMGA1,HPGD,IGF2,…	113
Gastrointestinal Disease,Organismal Injury and Abnormalities	Chronic intestinal pseudo-obstruction	0.000107			ACTG2,MYH11	2			Cellular Development,Hematological System Development and Function,Hematopoiesis	Commitment of megakaryocyte/erythrocyte lineage-restricted progenitor cells	0.0103			MYB	1
DNA Replication, Recombination, and Repair	Aberration of chromosome ends	0.000107			HSPA1A/HSPA1B,Hspa1b	2			Cellular Development,Hematological System Development and Function,Hematopoiesis	Commitment of megakaryocytes	0.0103			MYB	1
Carbohydrate Metabolism	Biosynthesis of pentose	0.000107			G6PD,PGD	2			Cell-To-Cell Signaling and Interaction,Cellular Assembly and Organization	Compaction of neurons	0.0103			RELN	1
Carbohydrate Metabolism	Biosynthesis of D-ribose-5-phosphate	0.000107			G6PD,TKT	2			Developmental Disorder,Hereditary Disorder,Organismal Injury and Abnormalities,Skeletal and Muscular Disorders	Congenital actin myopathy with cores	0.0103			ACTA1	1
Developmental Disorder,Gastrointestinal Disease,Hereditary Disorder,Organ Morphology,Organismal Development,Organismal Injury and Abnormalities,Renal and Urological Disease,Renal and Urological System Development and Function,Skeletal and Muscular Disorders	Megacystis microcolon intestinal hypoperistalsis syndrome	0.000107			LMOD1,MYLK	2			Connective Tissue Disorders,Developmental Disorder,Hematological Disease,Organismal Injury and Abnormalities	Congenital hemoglobinopathy	0.000622			HBA1/HBA2,HBB	2
Carbohydrate Metabolism,Lipid Metabolism,Molecular Transport,Small Molecule Biochemistry	Quantity of phosphatidylinositol polyphosphate	0.000107			KNG1,TSHR	2			Developmental Disorder,Hereditary Disorder,Organismal Injury and Abnormalities,Skeletal and Muscular Disorders	Congenital muscular dystrophy with rigid spine	0.0103			ACTA1	1
Neurological Disease,Organismal Injury and Abnormalities,Psychological Disorders	Spongy degeneration of central nervous system of white matter	0.000107			ASPA,NAT8L	2			Developmental Disorder,Hereditary Disorder,Organismal Injury and Abnormalities,Skeletal and Muscular Disorders	Congenital myopathy with fiber type disproportion	0.00213			ACTA1,MYH7	2
Lipid Metabolism,Nucleic Acid Metabolism,Small Molecule Biochemistry	Conversion of malonyl-coenzyme A	0.000107			ACACA,FASN	2			Developmental Disorder,Hereditary Disorder,Ophthalmic Disease,Organismal Injury and Abnormalities	Congenital stationary night blindness type 1h	0.0103			GNB3	1
Auditory Disease,Cell Death and Survival,Cellular Compromise,Neurological Disease,Organismal Injury and Abnormalities,Tissue Morphology	Neurodegeneration of vestibular ganglion neurons	0.000107			NTRK2,NTRK3	2			Cancer,Organismal Injury and Abnormalities	Connective or soft tissue tumor	0.0103			ALOX15B,ARMC2,BDH1,CACNA1H,CACNA1S,CCDC40,CCN1,CDH4,CLDN8,CLEC18B,CNTN5,ELN,EPS8L1,ESRP1,FANCL,FMN1,GDF2,H19,HHIP,HMGA1,IGF2,KLK3,KRT8,LHX8,LRRC23,LTA,MYOM2,NR4A1,NRXN2,PRKCQ,PRR18,PTTG1,SERPINA1,SERPINE1,SPARC,SPO11,TMPRSS2	37
Endocrine System Development and Function,Molecular Transport,Small Molecule Biochemistry	Quantity of thyroid hormone	0.000111		-0.453	AGPAT2,CEBPA,DIO2,GPD2,TSHR,UCP1	6			Cancer,Organismal Injury and Abnormalities	Connective tissue tumor	0.01			ALOX15B,ARMC2,CACNA1H,CACNA1S,CCDC40,CCN1,CDH4,CLDN8,CLEC18B,CNTN5,ELN,EPS8L1,ESRP1,FANCL,FMN1,GDF2,HHIP,HMGA1,IGF2,KLK3,KRT8,LHX8,LRRC23,LTA,MYOM2,NRXN2,PRKCQ,PRR18,SERPINA1,SERPINE1,SPARC,SPO11,TMPRSS2	33
Cardiovascular System Development and Function,Organismal Development	Formation of neointima	0.000111		1.067	COL18A1,ELN,HOXA4,PIM1,PTGIS,STIM1	6			Digestive System Development and Function	Contraction of circular muscle layer	0.0103			TAC1	1
Connective Tissue Development and Function,Skeletal and Muscular System Development and Function,Tissue Development	Attachment of rib	0.000111			DLK1,GPC3,HOXA4,HOXA5,TRAF4	5			Lipid Metabolism,Small Molecule Biochemistry	Conversion of 13,14-dihydro-15-oxo-lipoxin A4	0.0103			HPGD	1
Cardiovascular Disease,Organismal Injury and Abnormalities	Carotid artery disease	0.000113			CACNA1S,DLK1,ELN,LOX,NNMT,PDE3B,PPARG	7			Lipid Metabolism,Small Molecule Biochemistry	Conversion of 15(S)-HETE	0.000313			ALB,ALOX15B	2
Immunological Disease	Hypersensitive reaction	0.000116		-1.293	CD1D,ENO1,FABP4,FLNA,GADD45A,GADD45G,GPD1,HLA-A,HSPA1A/HSPA1B,IGKC,IL15,MMP19,MYL9,OPTN,PPARG,RAB34,STIM1,TKT	18			Lipid Metabolism,Small Molecule Biochemistry	Conversion of 5(S)-HETE	0.0103			ALB	1
Cancer,Organismal Injury and Abnormalities	Lymphatic system tumor	0.000118		-0.236	ACLY,ACOT11,ACSS1,ADAM12,ADCY3,ADORA1,ALPK2,AOC3,AQP8,ATP10A,C10orf90,CD1D,CEBPA,CNTN5,COL18A1,COL23A1,COL7A1,DUSP4,ELN,ENO1,EYA2,FABP4,FASN,FLNA,GADD45A,GADD45G,GPD1,GRK3,HLA-A,IGKC,IL15,ITPK1,ITPR2,KCTD15,KLHDC7A,LTBP2,LZTS1,mir-145,MLXIPL,MYH11,NNMT,NTRK2,NTRK3,PC,PDE3B,PDE5A,PIM1,PNPLA3,PPARG,PRUNE2,PTPRZ1,PYGL,SERP1,SFXN1,SH2B2,SLC41A3,SMOC1,SORD,SRRM4,STIM1,TGFB1I1,TMEM144,UCP1,VWA7	64			Organ Morphology	Conversion of anterior tibial muscle	0.000105			HBA1/HBA2,HBB	2
Cardiovascular System Development and Function,Hematological System Development and Function	Blood pressure	0.000119		-0.985	ACTA2,ADORA1,AOC3,ELN,FGFBP1,G6PD,HSD11B1,KCNMB1,mir-145,MYH11,PPARG,PTGIS,RAMP1,RBP4,UCP1	15			Lipid Metabolism,Small Molecule Biochemistry	Conversion of arachidonic acid	0.00544			ALB,ALOX15B	2
Lipid Metabolism,Molecular Transport,Small Molecule Biochemistry	Quantity of diacylglycerol	0.000119		-1.486	ACACA,ADORA1,DGAT1,FASN,GPAT4,HSD11B1	6			Lipid Metabolism,Small Molecule Biochemistry	Conversion of eicosanoid	0.000136		-1.414	ALB,ALOX15B,CYP2B6,HPGD	4
Carbohydrate Metabolism	Gluconeogenesis	0.00012			ADIPOR2,CEBPA,ENO1,GPD1,GPD2,PC,PPARG,RBP4	8			Lipid Metabolism,Small Molecule Biochemistry	Conversion of palmitic acid	0.000122			ACSL5,ACSL6,ALDH3A1	3
Lipid Metabolism,Nucleic Acid Metabolism,Small Molecule Biochemistry	Metabolism of acetyl-coenzyme A	0.000125			ACACA,ACLY,FASN	3			Lipid Metabolism,Nucleic Acid Metabolism,Small Molecule Biochemistry	Conversion of palmitoyl-coenzyme A	0.00361			ACSL5,ACSL6	2
Energy Production,Lipid Metabolism,Small Molecule Biochemistry	Oxidation of fat	0.000125			ACACA,IL15,UCP3	3			Drug Metabolism,Endocrine System Development and Function,Lipid Metabolism,Small Molecule Biochemistry	Conversion of progesterone	0.00544			Nppb,TAC1	2
Embryonic Development,Organismal Development	Development of head	0.000126		0.896	ADCY3,ASPA,BMPR1B,CEBPA,COL18A1,DBI,DIO2,ESRRB,GPC1,GPC3,GRM1,HLA-A,ID4,ITGA8,KNG1,LCTL,LHX8,LTBP2,NTRK2,ODAD4,OPTN,OSR1,PPARG,RBP4,SLC1A3,SMOC1,SRRM4,SSUH2,STIM1,TKT,TSHR,TSKU,TSPO	33			Cardiovascular System Development and Function,Ophthalmic Disease,Organismal Development,Organismal Injury and Abnormalities,Visual System Development and Function	Corneal neovascularization	0.00465			CCN1,IGF2,LGALS3	3
Nucleic Acid Metabolism,Small Molecule Biochemistry	Biosynthesis of cyclic nucleotides	0.000135		-0.005	ADCY3,GRK3,GRM1,KNG1,MRAP,PDE3B,PDE5A,RAMP1,SOST,STIM1,TSHR	11			Cancer,Dermatological Diseases and Conditions,Organismal Injury and Abnormalities	Cutaneous melanoma	0.000159			ABCA6,ABCB4,ABRA,ACOT11,ACSL5,ACSL6,ADAM28,ADAMDEC1,AK7,AK8,ALAS2,ALB,ALDH3A1,ALDOB,ALOX15B,ANKRD1,ANKRD23,ANKRD66,AQP4,ARHGEF37,ARMC2,ATP6V1C2,ATP7B,BASP1,BPGM,C10orf90,C11orf16,C5AR2,CACNA1H,CACNA1S,CALML3,CATSPER4,CCDC40,CCDC78,CCN2,CDH4,CDHR4,CFAP161,CFAP52,CFAP54,CFAP57,CFAP58,CFAP65,CHAD,CLEC18B,CLEC6A,CLIP1,CNKSR1,CNTN5,CYFIP2,CYP2B6,DDC,DDN,DMKN,DMXL2,DNAAF1,DNAH1,DNAH10,DOC2B,DRC1,DRC7,D…	149
Amino Acid Metabolism,Molecular Transport,Small Molecule Biochemistry	Secretion of amino acids	0.000139			ADORA1,GRM1,HTR1B,NTRK2,SLC1A3,TSHR	6			Cellular Compromise,Neurological Disease,Organismal Injury and Abnormalities,Psychological Disorders	Damage of hippocampal cells	0.00448			IGF2,SLC1A2	2
Cardiovascular Disease,Organismal Injury and Abnormalities	Organismal abnormalities of pulmonary valve	0.00014			ADAM12,HOXA3,MYH11,NTRK3	4			Cellular Compromise	Damage of mitochondria	0.00915			GPD1,LGALS3,SERPINA1	3
Skeletal and Muscular System Development and Function	Function of muscle	0.00014		-1.372	ADORA1,CCN3,DGAT1,DIO2,ENO1,HLA-A,HSD11B1,HTR1B,KCNMB1,MYH11,PDE5A,PPP1R1A,RBP4,TGFB1I1,UCP1	15			Connective Tissue Disorders,Organismal Injury and Abnormalities,Skeletal and Muscular Disorders,Tissue Morphology	Degeneration of intervertebral disc	0.00213			CCN2,SPARC	2
Hematological Disease,Immunological Disease	Lymphoproliferative disorder	0.000142		-0.585	ACLY,ACOT11,ACSS1,ACTA2,ADCY3,ADORA1,ALPK2,AOC3,AQP8,ATP10A,C10orf90,CD1D,CEBPA,CNTN5,COL18A1,COL23A1,COL7A1,DUSP4,ENO1,EYA2,FABP4,FASN,FLNA,GADD45A,GADD45G,GPD1,GRK3,HLA-A,IGKC,IL15,ITPK1,ITPR2,KCTD15,KLHDC7A,LTBP2,LZTS1,mir-145,MLXIPL,MYH11,NNMT,NTRK2,NTRK3,PC,PDE3B,PDE5A,PIM1,PNPLA3,PPARG,PRUNE2,PTPRZ1,PYGL,SERP1,SFXN1,SH2B2,SLC41A3,SMOC1,SORD,SRRM4,STIM1,TGFB1I1,TMEM144,UCP1,VWA7	63			Cell Cycle	Delay in cell cycle progression	0.00856			CLIP1,KRT14,MYB	3
Cardiovascular System Development and Function,Tissue Morphology	Morphology of aorta	0.000149			ACTA2,ELN,FLNA,LOX,PPARG,PTGIS	6			Cell Morphology,Cell-To-Cell Signaling and Interaction,Cellular Function and Maintenance,Nervous System Development and Function	Depolarization of ganglion cells	0.00153			GRM1,TAC1	2
Organismal Functions	Healing of blood vessel	0.00015			CCN3,ELN,Ifi27,mir-145,TGFB1I1	5			Psychological Disorders	Depressive disorder	0.00246			ALB,AQP4,BTG2,CACNA1S,CNKSR1,DDC,LGALS3,LRRC23,SERPINE1,SLC1A2,TAC1	11
Cancer,Organismal Injury and Abnormalities	Lymphoid cancer	0.000154		-0.524	ACLY,ACOT11,ACSS1,ADAM12,ADCY3,ADORA1,ALPK2,AOC3,AQP8,ATP10A,C10orf90,CD1D,CEBPA,CNTN5,COL18A1,COL23A1,COL7A1,DUSP4,ENO1,EYA2,FABP4,FASN,FLNA,GADD45A,GADD45G,GPD1,GRK3,HLA-A,IGKC,IL15,ITPK1,ITPR2,KCTD15,KLHDC7A,LTBP2,LZTS1,mir-145,MLXIPL,MYH11,NNMT,NTRK2,NTRK3,PC,PDE3B,PDE5A,PIM1,PNPLA3,PPARG,PRUNE2,PTPRZ1,PYGL,SERP1,SFXN1,SH2B2,SLC41A3,SMOC1,SORD,SRRM4,STIM1,TGFB1I1,TMEM144,UCP1,VWA7	63			Cancer,Organismal Injury and Abnormalities	Development of adenocarcinoma	0.00409		-0.152	ABCA6,ABCB4,ACSL6,ADAM28,ADAMDEC1,ADAMTS3,AK7,AK8,ALAS2,ALB,ALDOB,ALOX15B,ANKRD66,ARMC2,ATP6V1C2,ATP7B,BASP1,BDH1,BPGM,C10orf90,CACNA1S,CATSPER4,CCDC121,CCDC40,CCDC78,CCN1,CDH4,CDKL1,CFAP52,CFAP54,CFAP57,CFAP58,CFAP65,CLDN8,CLEC18B,CNTN5,CTH,CYFIP2,CYP2B6,DMKN,DMXL2,DNAH1,DNAH10,DOC2B,DSG3,EPS8L1,ESRP1,FANCL,FHDC1,FMO3,FNIP2,FRMPD2,GCHFR,GDF2,GPD1,GRHL2,GRM1,H1-2,H19,HABP2,HBB,HLA-A,HLA-E,HMGA1,H…	117
Renal and Urological System Development and Function	Morphology of urinary system	0.000157			AGPAT2,AMPD2,CNN1,COL18A1,GADD45A,GPC3,HSD11B1,ITGA8,LMOD1,MYH11,MYLK,NPNT,PPARG,PTGIS,TKT	15			Tissue Development	Development of epithelial tissue	0.00441		-1.085	CCN1,CCN2,ELN,GDF2,GRHL2,HABP2,HSF4,IGF2,KLK3,KRT8,LGALS3,NR4A1,PTTG1,SERPINE1,SOX2,SPARC,TAC1	17
Cancer,Gastrointestinal Disease,Organismal Injury and Abnormalities	Upper gastrointestinal carcinoma	0.000159			ACOT11,ACSS1,ACTG2,ADAM12,ADIPOR2,ADORA1,AEBP1,ALPK2,AMPD2,ARHGEF19,ATL3,ATP10A,BMPR1B,C10orf90,C11orf54,C11orf87,CACNA1S,CD1D,CGN,CNN1,CNTN5,COL18A1,COL23A1,COL7A1,DAPK2,DIO2,DLK1,ESRRB,EYA2,FASN,FGFBP1,FHDC1,FLNA,GDF10,GPC3,GPD2,GRM1,HLA-A,HOXA3,HOXA4,HOXA5,HS3ST5,HTR1B,IGSF21,ITGA8,ITIH4,ITPR2,KCTD15,KLHDC7A,LCTL,LHX8,LMOD1,LSS,LZTS1,MFAP4,mir-145,MLXIPL,MYH11,MYL9,MYLK,NAT8L,NCEH1,NTRK2,NTRK3…	100			Embryonic Development,Organ Development,Organismal Development,Reproductive System Development and Function,Tissue Development	Development of genital organ	0.00243		1.951	ADAM28,AK7,ALB,CCN2,CFAP54,CLIP1,CYP26B1,DMXL2,FANCL,HMGA1,LHX8,NR4A1,PTTG1,RSPH1,SERPINE1,SOX2,SPO11,TTC21A	18
Lipid Metabolism,Molecular Transport,Small Molecule Biochemistry	Quantity of monounsaturated fatty acids	0.000163		1.98	ACLY,ELOVL6,FABP4,UCP1	4			Cancer,Organismal Injury and Abnormalities,Reproductive System Disease	Development of genital tumor	0.00528			ABCA6,ABCB4,ACSL6,ADAM28,ADAMDEC1,AK7,AK8,ALAS2,ALB,ALDOB,ALOX15B,ANKRD66,ARMC2,ATP7B,BASP1,BDH1,C10orf90,CCDC121,CCDC40,CCDC78,CCN1,CDH4,CFAP52,CFAP54,CFAP57,CFAP58,CFAP65,CLDN8,CLEC18B,CNTN5,CST6,CTH,CYFIP2,CYP2B6,DMKN,DMXL2,DNAH1,DNAH10,DOC2B,DSG3,EPS8L1,ESRP1,FANCL,FHDC1,FMO3,FNIP2,FRMPD2,GALE,GCHFR,GDF2,GPD1,GRAMD2A,GRM1,H1-2,H19,HABP2,HBA1/HBA2,HBB,HHIP,HLA-A,HLA-E,HMGA1,IGF2,IQUB,KCNC1,KIF…	108
Lipid Metabolism,Small Molecule Biochemistry	Synthesis of long chain fatty acid	0.000166		-1.934	ACACA,DGAT1,ELOVL6,FASN,THRSP	5			Cell-mediated Immune Response,Cellular Development,Cellular Function and Maintenance,Cellular Growth and Proliferation,Embryonic Development,Hematological System Development and Function,Hematopoiesis,Lymphoid Tissue Structure and Development,Organ Development,Organismal Development,Tissue Development	Development of memory T lymphocytes	0.00745			HLA-A,PRKCQ,TAC1	3
Cardiovascular Disease,Cardiovascular System Development and Function,Organismal Injury and Abnormalities,Tissue Morphology	Abnormal morphology of aorta wall	0.00017			ELN,LOX,PTGIS	3			Embryonic Development,Organ Development,Organismal Development,Reproductive System Development and Function,Tissue Development	Development of ovary	0.00266		1.951	ALB,CCN2,FANCL,LHX8,NR4A1,SERPINE1,SPO11	7
Cellular Development,Skeletal and Muscular System Development and Function,Tissue Development	Transdifferentiation of muscle cells	0.00017			CEBPA,PDE5A,PPARG	3			Organismal Development,Reproductive System Development and Function	Development of reproductive system	0.00299		1.709	ADAM28,AK7,ALB,ATP7B,CCN2,CDH4,CFAP54,CLIP1,CYP26B1,DMXL2,FANCL,HMGA1,IGF2,LHX8,NR4A1,PTTG1,RSPH1,SERPINE1,SOX2,SPO11,TTC21A,WNT7B	22
Hematological Disease,Respiratory Disease	Hypoxia	0.000172			ADORA1,CA13,COL18A1,HSD11B1,PDE3B,PDE5A	6			Cellular Development,Cellular Growth and Proliferation	Development of tumor cell lines	0.000857		0.062	ANKRD1,CACNA1H,CCN1,CNKSR1,DSG3,HMGA1,HPGD,KRT8,MYB,NR4A1,PRKN,PTTG1,SERPINA1,SOX2,SPARC,TRAF4	16
Tissue Development	Organization of extracellular matrix	0.000179			ADAM12,COL18A1,COL7A1,ELN,HSD17B12,ITGA8,LOX,MMP19,NPNT,SCUBE3,SMOC1	11			Cellular Development,Skeletal and Muscular System Development and Function,Tissue Development	Differentiation of muscle	0.00402		-0.147	ALB,ANKRD1,ANKRD2,BTG2,CTH,FGF6,H19,IGF2,LGALS3,MYH7,NR4A1,WNT7B	12
Cellular Development,Connective Tissue Development and Function,Tissue Development	Differentiation of bone cells	0.000186		0.832	BMPR1B,CCN3,CEBPA,DLK1,GDF10,GPC3,ID4,LOX,NPNT,PPARG,PRXL2A,RAPGEF4,SLC1A5,SMOC1,SOST,TSHR	16			Cellular Development,Skeletal and Muscular System Development and Function,Tissue Development	Differentiation of muscle cells	0.00711		-0.147	ALB,ANKRD1,ANKRD2,BTG2,CTH,FGF6,IGF2,LGALS3,MYH7,NR4A1,WNT7B	11
Hereditary Disorder,Nutritional Disease,Organismal Injury and Abnormalities	Susceptibility to obesity	0.000189			ADCY3,NTRK2,PPARG,UCP3	4			Cellular Development,Skeletal and Muscular System Development and Function,Tissue Development	Differentiation of skeletal muscle cells	0.00141			ANKRD1,ANKRD2,BTG2,IGF2,NR4A1	5
Cellular Growth and Proliferation,Connective Tissue Development and Function,Tissue Development	Arrest in proliferation of connective tissue cells	0.000189			CEBPA,NUPR1,PPARG,TSHR	4			Metabolic Disease,Organismal Injury and Abnormalities	Disorder of iron metabolism	0.000145			CACNA1S,FGF6,Hamp/Hamp2,HBA1/HBA2,HBB	5
Hereditary Disorder,Organismal Injury and Abnormalities,Skeletal and Muscular Disorders	Autosomal dominant myopathy	0.000191			ACLY,ACTA2,ACTG2,CACNA1S,DHTKD1,LMOD1,LOX,MYH11,MYL9,MYLK,STIM1	11			Cancer,Organismal Injury and Abnormalities	Ductal carcinoma	0.000531			ABCA6,ABCB4,ABRA,ACOT11,ADAM28,ADAMTS3,ALB,AQP4,ARMC2,ATP7B,C10orf90,C11orf87,CACNA1H,CCN1,CCN2,CDH4,CDKL1,CLIP1,CNKSR1,CNTN5,CTH,CYFIP2,DMKN,DNAAF1,DNAH1,DNAH10,ENO4,ESRP1,FGF6,FHDC1,FNIP2,GIPR,GRAMD2A,GRM1,HHIP,HLA-A,HLA-E,HS3ST5,KCNC3,KCNMB2,KLK11,KRT14,KRT8,LRRC34,Muc1,MYH7,NEK2,NR4A1,ODAD4,OR7E24,PNPLA5,PNPLA7,POLQ,PRKN,PRUNE2,PTTG1,RELN,RHCE/RHD,SLC12A3,SLC1A2,SOX2,ST6GALNAC1,TMPRSS2,TNIK,T…	69
Immunological Disease	Systemic autoimmune syndrome	0.000192			ACLY,ACSL5,ACTA2,ADAM12,ADH1C,ALPK2,CD1D,CEBPA,CIDEA,COL7A1,DUSP4,ENO1,EYA2,FABP4,GADD45G,HACD2,HLA-A,HSD11B1,HSPA1A/HSPA1B,IGKC,IL15,ITIH4,KCNJ15,KLB,MGST1,MYH11,NTRK2,PNPLA3,PPARG,PRUNE2,PTGIS,RAMP1,RBP4,RMDN3,S100B,TAGLN,TLE3,TSPO,VWA7	39			Neurological Disease	Dyskinesia	0.000121			ACOT11,ANKRD2,AQP4,BASP1,CCN2,CYFIP2,CYP26B1,DDC,GPD1,IVNS1ABP,KCNC1,KCNC3,MYH7,MYOM2,NR4A1,NRXN2,PENK,PRKN,SERPINA1,SLC1A2,SOX2,TAC1	22
Endocrine System Disorders,Hematological Disease,Metabolic Disease,Organismal Injury and Abnormalities	Hypoglycemia	0.000192		1.941	ACSS1,CACNA1S,CEBPA,FABP4,GPC3,GPD1,GPD2,ITPR2	8			Organismal Injury and Abnormalities	Edema	0.00163		-0.429	ADAMTS3,ALB,AQP4,C5AR2,DSG3,HBA1/HBA2,IVNS1ABP,KLK3,PTGDS,SERPINA1,SERPINE1,SLC12A3,SLC1A2,TAC1	14
Cellular Development,Cellular Growth and Proliferation,Embryonic Development,Organ Development,Organismal Development,Skeletal and Muscular System Development and Function,Tissue Development	Formation of muscle cells	0.000193			ADAM12,ALPK2,CACNA1S,CCN3,GPC1,LOX,MYH11,MYLK,S100B,STIM1	10			Neurological Disease,Organismal Injury and Abnormalities	Edema of brain	0.0055			AQP4,SERPINE1,SLC1A2	3
Amino Acid Metabolism	Quantity of aromatic amino acid	0.000197		-0.453	AGPAT2,CEBPA,DIO2,GPD2,TSHR,UCP1	6			Dermatological Diseases and Conditions,Organismal Injury and Abnormalities	Edema of skin	0.00328			ADAMTS3,DSG3,KLK3,SERPINA1,TAC1	5
Cancer,Endocrine System Disorders,Organismal Injury and Abnormalities	Aldosterone producing adrenocortical adenoma	0.000197			CEBPA,CIDEA,GSTA3,MYLK,PPARG,UCP1	6			Cell Cycle	Entry into cell cycle progression of breast cancer cell lines	0.000105			HPGD,SCGB3A1	2
Developmental Disorder,Hereditary Disorder,Organismal Injury and Abnormalities,Renal and Urological Disease	Autosomal dominant polycystic kidney disease	0.000199			ACTA2,AEBP1,AOC3,KCNMB1,LOX,RAMP1,TAGLN	7			Connective Tissue Disorders,Hematological Disease,Organismal Injury and Abnormalities	Erythrocytosis	0.00126			BPGM,Hamp/Hamp2,HBA1/HBA2,HBB	4
Endocrine System Disorders,Metabolic Disease,Organismal Injury and Abnormalities	Metabolic syndrome X	0.0002			ACAT2,CA13,CACNA1S,FABP4,NNMT,PDE3B,PDE5A,PPARG,RBP4	9			Dermatological Diseases and Conditions,Organismal Injury and Abnormalities	Exanthem of skin	0.000863			AP1S3,CST6,HLA-A,HLA-E,KRT14,LGALS3,LTA,WNT7B	8
Embryonic Development,Organ Development,Organismal Development,Tissue Development	Development of sensory organ	0.000202			ADCY3,ASPA,BMPR1B,CEBPA,COL18A1,DIO2,ESRRB,HLA-A,ITGA8,KNG1,LCTL,LTBP2,NTRK2,OPTN,OSR1,RBP4,SLC1A3,SMOC1,SRRM4,TKT,TSHR	21			Molecular Transport	Excretion of Na+	0.00246			Nppb,PENK,SLC12A3,TAC1	4
Cardiovascular Disease,Neurological Disease,Organismal Injury and Abnormalities	Stroke	0.000204			AOC3,CA13,CACNA1S,NNMT,NTRK2,PDE3B,PDE5A,PPARG,PYGL,S100B,STIM1,TSPO	12			Cancer,Organismal Injury and Abnormalities	Extraadrenal retroperitoneal tumor	0.00154		-1.461	ABCB4,ABRA,ACOT11,ACSL6,ADAM28,ADAMTS3,ALAS2,ALB,ALDH3A1,AQP4,ARMC2,ATP7B,BASP1,BPGM,BTG2,C10orf90,C11orf87,CACNA1H,CACNA1S,CATSPER4,CCN1,CCN2,CDH4,CNKSR1,CNTN5,CTH,CYFIP2,DNAH1,DNAH10,ENO4,ESRP1,FGF6,FHDC1,FNIP2,FXYD3,GIPR,GRAMD2A,GRM1,H1-2,HABP2,HBB,HHIP,HLA-A,HS3ST5,IGF2,KCNC3,KCNMB2,KLK11,KRT14,KRT8,LGALS3,Muc1,MYB,MYH7,MYOM2,NEK2,NR4A1,ODAD4,PNPLA5,PNPLA7,POLQ,PRUNE2,PSCA,RELN,RHCE/RHD,SERPI…	77
Organismal Survival	Survival of organism	0.000213	Decreased	-2.841	ACTG2,ADORA1,AEBP1,AGPAT2,ASPA,CCN3,CD1D,CEBPA,COL18A1,DGAT1,DIO2,DUSP4,ELN,FASN,HLA-A,HOXA3,HSPA1A/HSPA1B,Hspa1b,IL15,KNG1,NAT8L,NTRK3,PDE5A,PIM1,PPARG,PTGIS,UCP1	27			Cancer,Organismal Injury and Abnormalities	Extrapulmonary squamous cell carcinoma	0.000302			ABCA6,ABCB4,ACOT11,ACSL6,ADAM28,ALB,ALDOB,ALOX15B,C10orf90,CACNA1H,CACNA1S,CCN1,CCN2,CDH4,CDHR4,CFAP54,CFAP58,CFAP65,CLEC18B,CLIP1,CNKSR1,CNTN5,CTH,CYFIP2,CYP26B1,CYP2B6,DMKN,DMXL2,DNAH1,DNAH10,DRC1,DRC7,ESRP1,FAM47E,FANCL,FGF6,FHDC1,GRAMD2A,H1-2,HBB,HHIP,HLA-A,HSF4,IGF2,IQUB,KIF27,KLK3,KRT8,LGALS3,LRRC36,MYH7,MYOM2,MYOM3,NR4A1,OR7E24,PENK,POLQ,PPP1R36,PRKCQ,PRKN,PRUNE2,PTTG1,RASGEF1A,RELN,RSPH1,…	78
Respiratory Disease	Lower respiratory tract disorder	0.000214		1.501	ADORA1,CA13,CEBPA,DLK1,ELN,FLNA,HOXA3,HOXA5,HSD11B1,HSPA1A/HSPA1B,LOX,MYLK,PDE3B,PDE5A,TRAF4,TSPO,UCP1	17			Hereditary Disorder,Neurological Disease,Organismal Injury and Abnormalities	Familial encephalopathy	0.00489			ACOT11,ALB,ANKRD2,AQP4,ATP7B,BASP1,CACNA1H,CCN2,CNKSR1,CYFIP2,CYP26B1,DDC,DMXL2,FANCL,GNB3,GPD1,GRM1,IVNS1ABP,KCNC1,KCNC3,LRRC34,MARCHF4,MT-ND3,MT-ND4L,MT-TG,MYH7,MYOM2,NR4A1,NRXN2,PENK,PRKN,RELN,SERPINA1,SERPINE1,SLC1A2,SOX2,TAC1,TNIK	38
Cardiovascular System Development and Function	Development of vasculature	0.000221		0.262	ACTA2,ADAM12,ADIPOR2,AOC3,CCN3,CNN1,COL18A1,DLK1,ELN,FABP4,FLNA,G6PD,GADD45A,GPC1,GPC3,HOXA3,HOXA4,HOXA5,IL15,KNG1,LOX,mir-145,MYH11,NTRK2,NTRK3,OPTC,PDE3B,PIM1,PPARG,PRDM6,PTGIS,PTPRZ1,RAMP1,STIM1,TKT	35			Connective Tissue Disorders,Developmental Disorder,Hematological Disease,Hereditary Disorder,Organismal Injury and Abnormalities	Familial erythrocytosis	0.000654			BPGM,HBA1/HBA2,HBB	3
Connective Tissue Development and Function,Connective Tissue Disorders,Organismal Injury and Abnormalities,Tissue Morphology	Abnormal morphology of elastic tissue	0.000225			ACTA2,ELN,LOX	3			Cardiovascular Disease,Hereditary Disorder,Organismal Injury and Abnormalities	Familial heart disease	0.00251			ACTA1,ANKRD1,CCDC40,DNAAF1,DNAH1,DRC1,ELN,MT-TG,MYH7,RSPH1,ZMYND10	11
Cancer,Hematological Disease,Immunological Disease,Organismal Injury and Abnormalities	Lymphocytic cancer	0.000226		-0.585	ACLY,ACOT11,ACSS1,ADCY3,ADORA1,ALPK2,AOC3,AQP8,ATP10A,C10orf90,CD1D,CEBPA,CNTN5,COL18A1,COL23A1,COL7A1,DUSP4,ENO1,EYA2,FABP4,FASN,FLNA,GADD45A,GADD45G,GPD1,GRK3,HLA-A,IGKC,IL15,ITPK1,ITPR2,KCTD15,KLHDC7A,LTBP2,LZTS1,mir-145,MLXIPL,MYH11,NNMT,NTRK2,NTRK3,PC,PDE3B,PDE5A,PIM1,PNPLA3,PPARG,PRUNE2,PTPRZ1,PYGL,SERP1,SFXN1,SH2B2,SLC41A3,SMOC1,SORD,SRRM4,STIM1,TGFB1I1,TMEM144,UCP1,VWA7	62			Cardiovascular Disease,Cell Death and Survival,Connective Tissue Disorders,Hematological Disease,Hereditary Disorder,Organismal Injury and Abnormalities	Familial hemolytic anemia	0.00643			HBA1/HBA2,HBB,RHCE/RHD	3
Cell Signaling,Nucleic Acid Metabolism,Small Molecule Biochemistry	Synthesis of cyclic AMP	0.000229		-0.334	ADCY3,GRK3,GRM1,KNG1,MRAP,PDE3B,RAMP1,SOST,STIM1,TSHR	10			Connective Tissue Disorders,Hereditary Disorder,Metabolic Disease,Organismal Injury and Abnormalities,Skeletal and Muscular Disorders	Familial partial lipodystrophy type 2	0.00213			CCN2,ELN	2
Cancer,Hematological Disease,Organismal Injury and Abnormalities	Lymphocytic neoplasm	0.000234		-0.585	ACLY,ACOT11,ACSS1,ADCY3,ADORA1,ALPK2,AOC3,AQP8,ATP10A,C10orf90,CD1D,CEBPA,CNTN5,COL18A1,COL23A1,COL7A1,DUSP4,ENO1,EYA2,FABP4,FASN,FLNA,GADD45A,GADD45G,GPD1,GRK3,HLA-A,IGKC,IL15,ITPK1,ITPR2,KCTD15,KLHDC7A,LTBP2,LZTS1,mir-145,MLXIPL,MYH11,NNMT,NTRK2,NTRK3,PC,PDE3B,PDE5A,PIM1,PNPLA3,PPARG,PRUNE2,PTPRZ1,PYGL,SERP1,SFXN1,SH2B2,SLC41A3,SMOC1,SORD,SRRM4,STIM1,TGFB1I1,TMEM144,UCP1,VWA7	62			Cancer,Organismal Injury and Abnormalities,Reproductive System Disease	Female genital tract adenocarcinoma	0.00724			ABCA6,ABCB4,ACSL6,ADAM28,ADAMDEC1,AK7,AK8,ALAS2,ALB,ALDOB,ALOX15B,ANKRD66,ARMC2,ATP7B,BASP1,BDH1,C10orf90,CCDC121,CCDC78,CDH4,CFAP52,CFAP54,CFAP57,CFAP58,CFAP65,CLDN8,CLEC18B,CNTN5,CST6,CTH,CYFIP2,CYP2B6,DMKN,DMXL2,DNAH1,DNAH10,DOC2B,DSG3,EPS8L1,ESRP1,FANCL,FHDC1,FMO3,FNIP2,FRMPD2,GALE,GCHFR,GDF2,GPD1,GRM1,H1-2,HABP2,HBB,HLA-E,HMGA1,IGF2,IQUB,KCNC1,KIF27,KLK11,KRT8,LRRC2,LRRC23,LRRC34,LRRC36,LRRC…	97
Ophthalmic Disease,Organismal Injury and Abnormalities	Glaucoma	0.000246			CA13,COL18A1,LTBP2,MGST1,NTRK2,OPTN,PDE5A	7			Cancer,Organismal Injury and Abnormalities,Reproductive System Disease	Female genital tract cancer	0.00199			ABCA6,ABCB4,ACSL6,ADAM28,ADAMDEC1,AK7,AK8,ALAS2,ALB,ALDH3A1,ALDOB,ALOX15B,ANKRD66,ARMC2,ATP7B,BASP1,BDH1,C10orf90,CCDC121,CCDC40,CCDC78,CCN1,CCN2,CDH4,CFAP52,CFAP54,CFAP57,CFAP58,CFAP65,CLDN8,CLEC18B,CNTN5,CST6,CTH,CYFIP2,CYP2B6,DMKN,DMXL2,DNAH1,DNAH10,DOC2B,DSG3,EPS8L1,ESRP1,FANCL,FHDC1,FMO3,FNIP2,FRMPD2,GALE,GCHFR,GDF2,GPD1,GRAMD2A,GRM1,H1-2,H19,HABP2,HBA1/HBA2,HBB,HHIP,HLA-A,HLA-E,HMGA1,IGF2,I…	111
Cardiovascular Disease,Cardiovascular System Development and Function,Organismal Injury and Abnormalities,Tissue Morphology	Abnormal morphology of blood vessel	0.000247			ACTA2,ELN,FLNA,G6PD,GPC3,HOXA3,IL15,LOX,mir-145,MYH11,NTRK3,PTGIS	12			Cellular Assembly and Organization,Tissue Development	Fibrogenesis	0.00117		1.671	ACTA1,CCN2,CLIP1,ELN,FHDC1,FMN1,IQUB,KRT14,KRT8,MYOZ1,NR4A1,PRKCQ,PTGDS,RELN,SORBS1,SPARC,TAC1	17
Cardiovascular System Development and Function,Cellular Movement	Cell movement of endothelial cells	0.000248		-1.479	ACACA,CCN3,COL18A1,DIO2,ELN,FLNA,G6PD,GADD45A,GPC1,KNG1,LOX,OSR1,PDE3B,PIM1,PPARG,PTPRZ1	16			Gastrointestinal Disease,Hepatic System Disease,Organismal Injury and Abnormalities	Fibrosis of liver	0.0036		-1.803	ABCB4,ALB,ATP7B,CCN2,KRT8,LGALS3,NR4A1,SERPINA1,SERPINE1,SPARC,STAB2	11
Cardiovascular System Development and Function,Tissue Morphology	Morphology of artery	0.000251			ACTA2,AOC3,ELN,FLNA,IL15,KNG1,LOX,PPARG,PTGIS	9			Cellular Assembly and Organization,Cellular Function and Maintenance,Tissue Development	Formation of actin filaments	0.00758		1.501	CCN2,ELN,FHDC1,FMN1,IQUB,NR4A1,PRKCQ,PTGDS,SORBS1,SPARC,TAC1	11
Cancer,Gastrointestinal Disease,Organismal Injury and Abnormalities	Gastro-esophageal carcinoma	0.00026			ACOT11,ACSS1,ACTG2,ADAM12,ADORA1,AEBP1,ALPK2,AMPD2,ARHGEF19,ATL3,ATP10A,C10orf90,C11orf54,C11orf87,CACNA1S,CD1D,CGN,CNN1,CNTN5,COL18A1,COL23A1,COL7A1,DAPK2,DIO2,DLK1,ESRRB,EYA2,FASN,FGFBP1,FLNA,GPD2,GRM1,HLA-A,HOXA3,HOXA4,HS3ST5,HTR1B,IGSF21,ITIH4,ITPR2,KLHDC7A,LCTL,LHX8,LSS,LZTS1,mir-145,MLXIPL,MYH11,MYL9,MYLK,NAT8L,NCEH1,NTRK2,NTRK3,OPTN,OSR1,PC,PDE3B,PNPLA7,PPARG,PPM1K,PRDM6,PRUNE2,PTGIS,PTPRZ…	86			Cellular Assembly and Organization,Cellular Function and Maintenance	Formation of axonemes	0.00234			AK7,CCDC40,RSPH1	3
Organismal Development,Organismal Injury and Abnormalities	Abnormal morphology of abdomen	0.000268			AEBP1,AGPAT2,AMPD2,BMPR1B,CCN3,CD1D,CEBPA,COL18A1,DHTKD1,DLK1,GADD45A,GADD45G,GPC3,HOXA3,HOXA5,HSD11B1,IGKC,IL15,ITGA8,KLB,LMOD1,MLXIPL,MRAP,MYH11,MYLK,NPNT,NUPR1,PPARG,PTGIS,SERP1	30			Ophthalmic Disease,Organismal Injury and Abnormalities	Formation of cataract	0.000445			ALDH3A1,HSF4,SPARC	3
Skeletal and Muscular System Development and Function	Morphology of muscle	0.00027			ADAM12,ADORA1,DGAT1,DHTKD1,ELN,HOXA3,HSD11B1,LOX,mir-145,MYH11,MYL9,PDE5A,PPARG,PRDM6,RAPGEF4,RBP4,SERP1,STIM1,TSHR,UCP1	20			Cellular Assembly and Organization,Cellular Compromise	Formation of cellular inclusion bodies	0.00539		-0.042	KRT14,KRT8,LGALS3,PRKN,SERPINA1	5
Behavior	Learning	0.000273		-0.383	ADCY3,BMPR1B,CEBPA,DUSP4,GADD45G,HSD11B1,HTR1B,ITGA8,LARGE1,LHX8,LZTS1,NTRK2,NTRK3,Orm1 (includes others),PDE5A,RAPGEF4,S100B,SLC6A9	18			Cellular Assembly and Organization,Cellular Compromise	Formation of cytoplasmic inclusions	0.00107			KRT8,LGALS3,PRKN	3
Embryonic Development,Organ Development,Organismal Development,Respiratory System Development and Function,Tissue Development	Alveologenesis of lung	0.000284	Decreased	-2	CEBPA,ELN,HOXA5,MRAP	4			Cellular Assembly and Organization	Formation of cytoskeleton	0.00756	Increased	2.03	CCN2,CLIP1,ELN,FHDC1,FMN1,IQUB,NR4A1,PRKCQ,PTGDS,RELN,SORBS1,SPARC,TAC1	13
Cellular Development,Cellular Growth and Proliferation,Embryonic Development,Organ Development,Organismal Development,Skeletal and Muscular System Development and Function,Tissue Development	Myogenesis of myotube	0.000284			ADAM12,CCN3,GPC1,S100B,STIM1	5			Embryonic Development,Hair and Skin Development and Function,Organ Development,Organismal Development,Tissue Development	Formation of epidermis	0.00358			CCN2,CST6,CYP26B1,GRHL2,KRT14,Pou3f1,PRSS8,WNT7B	8
Connective Tissue Development and Function,Tissue Development	Function of brown adipose tissue	0.000291			ACOT11,GADD45G,PPARG	3			Tissue Development	Formation of epithelial tissue	0.00604			CCN2,ELN,SERPINE1,SOX2,STAB2	5
Infectious Diseases	Neonatal late-onset sepsis	0.000291			ADORA1,PDE3B,PDE5A	3			Cellular Assembly and Organization,Tissue Development	Formation of filaments	0.00253		1.671	ACTA1,CCN2,CLIP1,ELN,FHDC1,FMN1,IQUB,KRT14,NR4A1,PRKCQ,PTGDS,RELN,SORBS1,SPARC,TAC1	15
Carbohydrate Metabolism,Nucleic Acid Metabolism,Small Molecule Biochemistry	Pentose shunt of D-glucose	0.000291			G6PD,PGD,TKT	3			Cell Morphology,Cellular Assembly and Organization,Cellular Function and Maintenance	Formation of filopodia	0.00631		0.765	CCN1,CCN2,IQUB,PRKCQ,RELN,SERPINE1,SPARC	7
Organismal Injury and Abnormalities	Physical disability	0.000291			ADORA1,PDE3B,PDE5A	3			Embryonic Development,Nervous System Development and Function,Organ Development,Organismal Development,Tissue Development,Visual System Development and Function	Formation of lens capsule	0.00103			HSF4,SPARC	2
Cell Death and Survival,Connective Tissue Disorders,Gastrointestinal Disease,Organismal Injury and Abnormalities,Skeletal and Muscular Disorders	Medication-related jaw osteonecrosis	0.000291			ADORA1,PDE3B,PDE5A	3			Embryonic Development,Organ Development,Organismal Development,Respiratory System Development and Function,Tissue Development	Formation of lung	0.0017			CCDC40,CCN2,DNAAF1,ELN,GRHL2,HBB,IGF2,ODAD4,SERPINE1,SOX2,SPARC,WNT7B	12
Nutritional Disease	Protein deficiency	0.000291			ADORA1,PDE3B,PDE5A	3			Cardiovascular System Development and Function,Embryonic Development,Hematological System Development and Function,Lymphoid Tissue Structure and Development,Organ Development,Organismal Development,Tissue Development	Formation of lymph vessel	0.0101			GDF2,LTA	2
Endocrine System Disorders,Gastrointestinal Disease,Inflammatory Disease,Inflammatory Response,Organismal Injury and Abnormalities	Gallstone pancreatitis	0.000291			ADORA1,PDE3B,PDE5A	3			Cellular Assembly and Organization,Cellular Compromise,Cellular Development,Cellular Growth and Proliferation,Digestive System Development and Function,Embryonic Development,Hepatic System Development and Function,Organ Development,Organismal Development,Tissue Development	Formation of Mallory bodies	0.000313			KRT8,LGALS3	2
Neurological Disease	Lumbar radiculopathy	0.000291			ADORA1,PDE3B,PDE5A	3			Embryonic Development,Hair and Skin Development and Function,Organ Development,Organismal Development,Tissue Development	Formation of skin	0.00675		1.342	ALOX15B,CCN2,CST6,CYP26B1,DSG3,GRHL2,KRT14,KRT8,Pou3f1,PRSS8,RNF144B,SOX2,TAC1,WNT7B	14
Carbohydrate Metabolism,Small Molecule Biochemistry	Accumulation of polyols	0.000309		-1.154	ADORA1,GRK3,GRM1,KNG1,SORD	5			Reproductive System Development and Function	Function of reproductive system	0.00777			ATP7B,CATSPER4,HLA-E,KRT8,RSPH1	5
Behavior	Cognition	0.00031		-0.383	ADCY3,ADORA1,BMPR1B,CEBPA,DUSP4,GADD45G,HSD11B1,HTR1B,ITGA8,LARGE1,LHX8,LZTS1,NTRK2,NTRK3,Orm1 (includes others),PDE5A,RAPGEF4,S100B,SLC6A9	19			Cell-To-Cell Signaling and Interaction,Cellular Assembly and Organization,Embryonic Development	Fusion of embryonic cell lines	0.0101			IGF2,TMPRSS2	2
Endocrine System Disorders,Gastrointestinal Disease,Metabolic Disease,Organismal Injury and Abnormalities	Non-insulin-dependent diabetes mellitus	0.000312			AACS,ACACA,AEBP1,ATP10A,CA13,FASN,GPD2,HOXA3,HTR1B,NNMT,NTRK2,PDE3B,PDE5A,PPARG,RAMP1,RBP4,UCP3	17			Cell-To-Cell Signaling and Interaction,Cellular Assembly and Organization	Fusion of muscle cells	0.003			CACNA1H,CACNA1S,IGF2,PRKCQ,SCGB3A1	5
Cancer,Gastrointestinal Disease,Organismal Injury and Abnormalities	Gastric carcinoma	0.000312			ACOT11,ACSS1,ACTG2,ADAM12,ADORA1,AEBP1,ALPK2,AMPD2,ARHGEF19,ATL3,ATP10A,C10orf90,C11orf54,C11orf87,CACNA1S,CD1D,CGN,CNN1,CNTN5,COL18A1,COL23A1,COL7A1,DAPK2,DLK1,EYA2,FASN,FGFBP1,FLNA,GPD2,GRM1,HOXA3,HOXA4,HS3ST5,HTR1B,IGSF21,ITIH4,ITPR2,KLHDC7A,LCTL,LHX8,LSS,LZTS1,MLXIPL,MYH11,MYL9,MYLK,NAT8L,NCEH1,NTRK2,NTRK3,OPTN,OSR1,PC,PDE3B,PNPLA7,PPARG,PPM1K,PRDM6,PRUNE2,PTGIS,PTPRZ1,RAB34,RAI2,RAPGEF4,SCUB…	81			Cell-To-Cell Signaling and Interaction,Cellular Assembly and Organization,Skeletal and Muscular System Development and Function	Fusion of muscle precursor cells	0.00934			CACNA1H,CACNA1S,PRKCQ,SCGB3A1	4
Cardiovascular System Development and Function,Organ Morphology,Organismal Development	Morphology of heart ventricle	0.000318			ADAM12,ADORA1,CACNA1S,CCN3,COL18A1,ELN,HOXA3,HSD11B1,mir-145,MYH11,MYL9,NTRK3,PDE5A,PPARG	14			Cancer,Neurological Disease,Organismal Injury and Abnormalities	Glioma	2.48e-06			ABCB4,ABRA,ACOT11,ACSL5,ACSL6,ADAM28,ADAMDEC1,ADAMTS3,AK7,ALAS2,ALB,ALDH3A1,ALOX15B,ANKRD1,ANKRD23,ANKRD65,AP1S3,AQP4,ARHGEF37,ARMC2,ATP7B,BSPRY,C10orf90,CACNA1H,CACNA1S,CATSPER4,CCDC40,CCDC78,CDH4,CDHR4,CDKL1,CFAP57,CFAP58,CHAD,CLDN8,CLEC6A,CLIP1,CNKSR1,CNTN5,CYFIP2,CYP26B1,DDC,DDN,DMKN,DMXL2,DNAAF1,DNAH1,DNAH10,DRC1,DRC7,ENO4,EPS8L1,ESRP1,FAM47E,FAM81B,FAM83E,FANCL,FGF6,FHDC1,FMN1,FNIP2,FRMPD2,…	143
Auditory and Vestibular System Development and Function,Nervous System Development and Function,Organ Morphology,Tissue Morphology	Quantity of vestibular ganglion neurons	0.000318			NTRK2,NTRK3	2			Cancer,Neurological Disease,Organismal Injury and Abnormalities	Gliomatosis cerebri	0.000191			ABCB4,ABRA,ACSL5,ADAM28,ADAMTS3,ALDH3A1,ALOX15B,ANKRD65,AP1S3,ARHGEF37,ARMC2,BSPRY,CACNA1H,CCDC40,CCDC78,CDKL1,CFAP57,CLIP1,CNTN5,DDN,DMKN,DMXL2,DNAH1,DRC7,EPS8L1,ESRP1,FAM47E,FAM81B,FAM83E,FHDC1,FNIP2,FSTL4,HHIP,HSF4,IGF2,IVNS1ABP,KCNC1,KCNC3,KRT8,LGALS3,LRRC23,MCM10,MT-ND3,MYB,MYH7,MYOM3,NR4A1,PLET1,POLQ,PRKCQ,RELN,SERPINA1,SLCO4A1,SPACA9,TBATA,TEKT1,TMEM71,TNIK,TRIM29,TSNAXIP1,ZMYND10	61
Cardiovascular System Development and Function,Connective Tissue Development and Function,Tissue Morphology	Thickness of vessel tunica externa	0.000318			ELN,PTGIS	2			Cancer,Endocrine System Disorders,Organismal Injury and Abnormalities,Reproductive System Disease	Gonadal tumor	0.0035			ABCA6,ADAMDEC1,ADAMTS3,AK7,ALB,ALDH3A1,BDH1,CCDC78,CCN1,CCN2,CDH4,CFAP52,CFAP65,CLDN8,CYFIP2,DMXL2,DRC7,FANCL,FHDC1,FMO3,GDF2,H1-2,H19,HLA-E,HMGA1,IGF2,KLK11,KRT8,LRRC34,LRRC36,LTA,MCM10,MYOM2,POLQ,PRKCQ,PRKN,PRUNE2,PSCA,RASGEF1A,RELN,RNF144B,SERPINA1,SERPINE1,SORBS1,STAB2,TTC21A	46
Cell Cycle	Senescence of liver cell lines	0.000318			ACLY,FASN	2			Embryonic Development,Organ Development,Organismal Development,Reproductive System Development and Function,Tissue Development	Gonadogenesis	0.00287		1.951	ADAM28,AK7,ALB,CCN2,CFAP54,CLIP1,CYP26B1,DMXL2,FANCL,HMGA1,LHX8,NR4A1,PTTG1,RSPH1,SERPINE1,SPO11,TTC21A	17
Lipid Metabolism,Small Molecule Biochemistry	Storage of fatty acid	0.000318			FABP4,PPARG	2			Connective Tissue Development and Function,Tissue Development	Growth of connective tissue	0.00386		0.568	ALB,CCN1,CCN2,ELN,FGF6,GIPR,HMGA1,IGF2,KLK3,LGALS3,LTA,MYB,PRKN,PTTG1,RNF144B,SERPINE1,SLURP1,SPARC,TAC1,TRAF4	20
Carbohydrate Metabolism,Nucleic Acid Metabolism,Small Molecule Biochemistry	Pentose shunt of glucose-6-phosphate	0.000318			G6PD,PGD	2			Tissue Development	Growth of epithelial tissue	0.00979		-0.425	ABCB4,CCN1,ESRP1,FGF6,GDF2,HABP2,HSF4,IGF2,KLK3,LTA,MYB,Nppb,NR4A1,RNF144B,SERPINE1,SLURP1,SOX2,SPARC,TAC1,TRAF4	20
Embryonic Development,Organismal Development,Tissue Development	Morphogenesis of Wolffian duct	0.000318			GPC3,OSR1	2			Cancer,Organismal Injury and Abnormalities	Growth of malignant tumor	0.00145		0.536	ADAM28,BTG2,CCN1,CCN2,CNKSR1,CST6,GDF2,HPGD,IGF2,KLK3,LGALS3,LTA,MYB,NR4A1,SOX2,ZMYND10	16
Lipid Metabolism,Nucleic Acid Metabolism,Small Molecule Biochemistry	Synthesis of malonyl-coenzyme A	0.000318			ACACA,FASN	2			Cancer,Neurological Disease,Organismal Injury and Abnormalities	Growth of primitive neuroectodermal tumor	0.00506			IGF2,LGALS3,SOX2	3
Cellular Development	Differentiation of fibrosarcoma cell lines	0.000318			CEBPA,PPARG	2			Cancer,Organismal Injury and Abnormalities	Growth of solid tumor	0.0064		-0.474	ADAM28,CCN1,CCN2,CST6,GDF2,HPGD,IGF2,LGALS3,MYB,NR4A1,PLET1,SOX2,ZMYND10	13
Cellular Development,Cellular Growth and Proliferation,Connective Tissue Development and Function,Skeletal and Muscular System Development and Function,Tissue Development	Osteoblastogenesis of fibroblast cell lines	0.000318			CEBPA,PPARG	2			Cancer,Organismal Injury and Abnormalities	Growth of tumor	0.000406		1.215	ADAM28,ALOX15B,BTG2,CCN1,CCN2,CNKSR1,CST6,DSG3,GDF2,GPD1,GRHL2,GRM1,H19,HMGA1,HPGD,IGF2,KLK3,LGALS3,LTA,Muc1,MYB,NR4A1,PLET1,PRKN,PSCA,SERPINE1,SOX2,SPARC,TAC1,TNIK,ZMYND10	31
Nervous System Development and Function,Organ Morphology,Tissue Morphology	Quantity of cerebellar granule cell	0.000318			ASPA,NAT8L	2			Cancer,Organismal Injury and Abnormalities	Head and neck squamous cell carcinoma	0.000336			ABCA6,ABCB4,ACOT11,ACSL6,ADAM28,ALB,ALDOB,ALOX15B,CACNA1H,CACNA1S,CCN1,CCN2,CDH4,CDHR4,CFAP58,CFAP65,CLEC18B,CLIP1,CNKSR1,CNTN5,CTH,CYFIP2,CYP26B1,DMKN,DMXL2,DNAH1,DNAH10,DRC7,ESRP1,FAM47E,FANCL,FHDC1,H1-2,HLA-A,HSF4,KIF27,KLK3,KRT8,LGALS3,LRRC36,MYH7,MYOM2,MYOM3,NR4A1,OR7E24,PENK,POLQ,PPP1R36,PRKCQ,PRUNE2,PTTG1,RASGEF1A,RELN,RSPH1,SERPINE1,SPACA9,SPARC,ST6GALNAC1,STAB2,THSD7A,TMEM37,TNIK,TRIM29,…	64
Nutritional Disease	Severe early-onset obesity	0.000318			NTRK2,PPARG	2			Cardiovascular Disease,Cell Death and Survival,Connective Tissue Disorders,Hematological Disease,Organismal Injury and Abnormalities	Heinz body anemia	0.000105			HBA1/HBA2,HBB	2
Cellular Growth and Proliferation,Nervous System Development and Function	Inhibition of dopaminergic neurons	0.000318			NTRK2,RAPGEF4	2			Connective Tissue Disorders,Hematological Disease,Organismal Injury and Abnormalities	Hemoglobinopathy	0.00576			CACNA1S,GIPR,HBA1/HBA2,HBB,SERPINE1,SPARC	6
Cellular Development,Cellular Growth and Proliferation,Connective Tissue Development and Function,Embryonic Development,Skeletal and Muscular System Development and Function,Tissue Development	Osteoblastogenesis of embryonic cell lines	0.000318			CEBPA,PPARG	2			Cancer,Gastrointestinal Disease,Organismal Injury and Abnormalities	Hepatobiliary carcinoma	0.000138		-0.351	ABCA6,ABCB4,ACOT11,ACSL6,ADAM28,ADAMDEC1,ADAMTS3,ALB,ALDOB,ATP6V1C2,BDH1,BSPRY,C11orf16,C5AR2,CACNA1S,CCDC40,CCN1,CDH4,CFAP52,CFAP54,CFAP57,CFAP65,CLIP1,CNKSR1,CNTN5,CST6,CYFIP2,DDC,DMKN,DMXL2,DNAH1,DNAH10,DRC1,DRC7,DSG3,DYNLT4,ELN,ENO4,ESRP1,FAM47E,FAM83E,FGF6,FHDC1,FMN1,FNIP2,FSTL4,GALE,GDF2,GRHL2,H19,HABP2,HBA1/HBA2,HBB,HHIP,HLA-A,HLA-E,HS3ST4,HS3ST5,IGF2,IQUB,IVNS1ABP,KCNC3,KLK11,KRT8,LGALS3,…	102
Cell Death and Survival	Apoptosis	0.000319		-0.41	ACACA,ACLY,ADAM12,ADORA1,AGPAT2,AIFM2,ALDH1L1,ALPK2,ARHGEF19,BMPR1B,CCN3,CD1D,CEBPA,CIDEA,COL18A1,DAPK2,DGAT1,DUSP4,ENO1,EYA2,FASN,FLNA,G6PD,GADD45A,GADD45G,GPC3,GRM1,HOXA3,HOXA5,HSPA1A/HSPA1B,Hspa1b,IL15,Irs3,ITIH4,ITPK1,ITPR2,KLB,KNG1,LOX,LZTS1,mir-145,MYLK,NCEH1,NPNT,NRG4,NTRK2,NTRK3,NUPR1,OPTN,OSR1,PDE5A,PIM1,PPARG,PTGIS,PTPRZ1,RAPGEF4,RASSF6,RBP4,S100B,SLC1A3,STIM1,TGFB1I1,TKT,TRAF4,TSPAN2,T…	67			Cancer,Gastrointestinal Disease,Hepatic System Disease,Organismal Injury and Abnormalities	Hepatobiliary system cancer	0.000176		-0.961	ABCA6,ABCB4,ACOT11,ACSL6,ADAM28,ADAMDEC1,ADAMTS3,ALB,ALDOB,ATP6V1C2,BDH1,BSPRY,C11orf16,C5AR2,CACNA1S,CCDC40,CCN1,CDH4,CFAP52,CFAP54,CFAP57,CFAP65,CLIP1,CNKSR1,CNTN5,CST6,CYFIP2,DDC,DMKN,DMXL2,DNAH1,DNAH10,DRC1,DRC7,DSG3,DYNLT4,ELN,ENO4,ESRP1,FAM47E,FAM83E,FGF6,FHDC1,FMN1,FNIP2,FSTL4,GALE,GDF2,GRHL2,H19,HABP2,HBA1/HBA2,HBB,HHIP,HLA-A,HLA-E,HS3ST4,HS3ST5,IGF2,IQUB,IVNS1ABP,KCNC3,KLK11,KRT8,LGALS3,…	104
Cell-To-Cell Signaling and Interaction,Nervous System Development and Function	Long-term potentiation	0.000329		0.324	CEBPA,DBI,DUSP4,GRM1,ITGA8,LARGE1,NTRK2,NTRK3,PPP1R1A,RAPGEF4,S100B,TSPO	12			Gastrointestinal Disease,Hepatic System Disease,Organismal Injury and Abnormalities	Hepatotoxicity	0.00693			ABCB4,ALDH3A1,SERPINA1	3
Carbohydrate Metabolism,Molecular Transport	Quantity of glycogen	0.000332		-0.842	CEBPA,DHTKD1,FABP4,HSD11B1,MLXIPL,MRAP,PPARG	7			Drug Metabolism	Hydroxylation of midazolam	0.000622			ALB,CYP2B6	2
Organ Morphology,Organismal Development	Mass of genitourinary system	0.000332			ACACA,AGPAT2,AQP8,ARL4A,DGAT1,DIO2,GPC3,GPD2,MLXIPL,MMP19,PDE3B,PPARG,SOST,TKT	14			Cancer,Organismal Injury and Abnormalities,Reproductive System Disease	Hyperplasia of prostate gland	0.00616			ALOX15B,KLK3,PTTG1,SERPINE1	4
Cancer,Hematological Disease,Immunological Disease,Organismal Injury and Abnormalities	Acute lymphoblastic leukemia	0.000334			ACLY,ACOT11,ACSS1,ADCY3,ADORA1,AQP8,ATP10A,CNTN5,EYA2,GADD45A,GADD45G,IGKC,IL15,KLHDC7A,LTBP2,NTRK2,NTRK3,PDE3B,PDE5A,PNPLA3,PTPRZ1,PYGL,SH2B2,SLC41A3,SRRM4	25			Neurological Disease	Hypoalgesia	0.00354			RELN,SLC1A2,TAC1	3
Cardiovascular System Development and Function,Hematological System Development and Function	Systolic pressure	0.000335		-1.327	ACTA2,ADORA1,ELN,G6PD,mir-145,PPARG,RAMP1,RBP4,UCP1	9			Neurological Disease	Hypomyelination of sciatic nerve	0.00544			Pou3f1,SOX2	2
Cancer,Organismal Injury and Abnormalities,Reproductive System Disease	Malignant neoplasm of male genital organ	0.000353			ACLY,ACTA2,AEBP1,AGPAT2,ALDH1L1,ALPK2,AQP8,ARHGEF19,ASPG,ATL3,BDH1,BMPR1B,C16orf96,CACNA1S,CDKL1,CEBPA,CGN,CIB2,CNTN5,COL18A1,COL23A1,COL7A1,DHRS9,DHTKD1,ELN,EPS8L2,ESRRB,EYA2,FABP4,FASN,FLNA,GDF10,GPC1,GPD2,GRM1,HLA-A,HOXA3,HOXA4,HS3ST5,IGKC,IGSF21,ITGA8,KLHDC8A,KNG1,LARGE1,LCTL,LHX8,LSS,LTBP2,mir-145,MMP19,MYH11,MYL9,MYLK,NRG4,NTRK2,NTRK3,PC,PDE5A,PIM1,PNPLA7,PPARG,PRDM6,PRUNE2,PYGL,RAB34,RAPGE…	84			Lipid Metabolism,Small Molecule Biochemistry	Inactivation of lipid	0.00761			CYP26B1,HPGD	2
Lipid Metabolism,Molecular Transport,Small Molecule Biochemistry	Transport of steroid	0.000359		0.824	AEBP1,AQP8,FABP4,LSS,mir-145,NCEH1,PPARG,TSKU,TSPO	9			Digestive System Development and Function,Gastrointestinal Disease,Hepatic System Development and Function,Hepatic System Disease,Inflammatory Disease,Inflammatory Response,Organ Development,Organismal Injury and Abnormalities	Inflammation of liver portal space	0.000105			ABCB4,SPARC	2
Lipid Metabolism,Nucleic Acid Metabolism,Small Molecule Biochemistry	Synthesis of acyl-coenzyme A	0.000363			ACACA,ACLY,ACSS1,FASN	4			Protein Trafficking	Interaction of protein	0.00102		-0.784	ALB,AQP4,CTH,HMGA1,IGF2,KCNC1,KCNC3,KRT8,Nppb	9
Hematological Disease,Metabolic Disease,Organismal Injury and Abnormalities	Hypoalbuminemia	0.000363			ADORA1,CEBPA,PDE3B,PDE5A	4			Cancer,Gastrointestinal Disease,Organismal Injury and Abnormalities	Intestinal adenocarcinoma	0.000294			ABCA6,ABCB4,ABRA,ACOT11,ACTA1,ADAM28,ADAMDEC1,ADAMTS3,AK7,AK8,ALAS2,ALB,ALDH3A1,ALOX15B,ANKRD23,ANKRD65,AQP4,ARHGEF37,ARMC2,ASPG,ATP6V0C,ATP6V1C2,ATP7B,BASP1,BDH1,BSPRY,C10orf90,C11orf16,C11orf87,C5AR2,CACNA1H,CACNA1S,CATSPER4,CCDC40,CCN1,CDH4,CDHR4,CDKL1,CFAP161,CFAP52,CFAP54,CFAP57,CFAP65,CLDN8,CLEC6A,CLIP1,CNKSR1,CNTN5,CYB5R2,CYFIP2,CYP26B1,CYP2B6,DDC,DDN,DMKN,DMXL2,DNAAF1,DNAH1,DNAH10,DRC1,DR…	163
Cancer,Hematological Disease,Immunological Disease,Organismal Injury and Abnormalities	Neoplasia of leukocytes	0.000366		-0.512	ACLY,ACOT11,ACSS1,ADCY3,ADORA1,ALPK2,AOC3,AQP8,ATP10A,C10orf90,CD1D,CEBPA,CNTN5,COL18A1,COL23A1,COL7A1,DUSP4,EYA2,FABP4,FASN,FLNA,GADD45A,GADD45G,GPD1,GRK3,HLA-A,IGKC,IL15,ITPK1,ITPR2,KLHDC7A,LTBP2,LZTS1,mir-145,MLXIPL,MYH11,NNMT,NTRK2,NTRK3,PC,PDE3B,PDE5A,PIM1,PNPLA3,PPARG,PRUNE2,PTPRZ1,PYGL,SERP1,SFXN1,SH2B2,SLC41A3,SMOC1,SORD,SRRM4,STIM1,TGFB1I1,TMEM144,UCP1,VWA7	60			Cancer,Gastrointestinal Disease,Organismal Injury and Abnormalities	Intestinal carcinoma	0.000176			ABCA6,ABCB4,ABRA,ACOT11,ACTA1,ADAM28,ADAMDEC1,ADAMTS3,AK7,AK8,ALAS2,ALB,ALDH3A1,ALOX15B,ANKRD23,ANKRD65,AQP4,ARHGEF37,ARMC2,ASPG,ATP6V0C,ATP6V1C2,ATP7B,BASP1,BDH1,BSPRY,C10orf90,C11orf16,C11orf87,C5AR2,CACNA1H,CACNA1S,CATSPER4,CCDC40,CCN1,CDH4,CDHR4,CDKL1,CFAP161,CFAP52,CFAP54,CFAP57,CFAP65,CLDN8,CLEC6A,CLIP1,CNKSR1,CNTN5,CYB5R2,CYFIP2,CYP26B1,CYP2B6,DDC,DDN,DMKN,DMXL2,DNAAF1,DNAH1,DNAH10,DRC1,DR…	165
Connective Tissue Disorders,Organismal Injury and Abnormalities,Respiratory Disease,Respiratory System Development and Function,Tissue Morphology	Abnormal morphology of pulmonary elastic fiber	0.000367			HOXA5,ITGA8,LOX	3			Cellular Movement	Invasion of breast cancer cell lines	0.00207		0.292	BTG2,CCN1,Cd24a,CDH4,CST6,ESRP1,KRT8,MYB,PRKCQ,PTTG1,SCGB3A1,SERPINA1,SPARC	13
Infectious Diseases	Infection by human T-lymphotropic virus type 1	0.000367			ADORA1,PDE3B,PDE5A	3			Cellular Movement	Invasion of cells	0.000101		-0.321	ATP6V0C,BTG2,CCN1,CCN2,Cd24a,CDH4,CST6,DOC2B,DSG3,ESRP1,GDF2,H19,HMGA1,IGF2,IQUB,IVNS1ABP,KLK3,KRT14,KRT8,LGALS3,Muc1,MYB,NR4A1,PRKCQ,PTTG1,RELN,SCGB1A1,SCGB3A1,SERPINA1,SERPINE1,SOX2,SPARC,TRIM29,WNT7B,ZMYND10	35
Gastrointestinal Disease	Hypoperistalsis	0.000367			LMOD1,MYH11,MYLK	3			Cardiovascular Disease,Hematological Disease,Metabolic Disease,Nutritional Disease,Organismal Injury and Abnormalities	Iron deficiency anemia	0.00022			Hamp/Hamp2,HBA1/HBA2,HBB	3
Lipid Metabolism,Molecular Transport,Small Molecule Biochemistry	Flux of lipid	0.000378		0.824	AEBP1,FABP4,HSD11B1,LSS,mir-145,NCEH1,PPARG,TSKU	8			Cardiovascular Disease,Hematological Disease,Metabolic Disease,Nutritional Disease,Organismal Injury and Abnormalities,Reproductive System Disease	Iron deficiency anemia of pregnancy	0.000105			HBA1/HBA2,HBB	2
Cardiovascular Disease,Organismal Injury and Abnormalities	Aortic valve disease	0.000383			ADAM12,CA13,CACNA1S,ELN,HOXA3,MYH11,NTRK3	7			Hematological Disease,Metabolic Disease,Nutritional Disease,Organismal Injury and Abnormalities	Iron overload	0.00506			CACNA1S,FGF6,Hamp/Hamp2	3
Cell-To-Cell Signaling and Interaction,Molecular Transport,Small Molecule Biochemistry	Uptake of neurotransmitter	0.000393			IL15,NAT8L,SLC1A3,SLC6A9,TGFB1I1	5			Cardiovascular Disease,Developmental Disorder,Hereditary Disorder,Inflammatory Disease,Inflammatory Response,Organismal Injury and Abnormalities,Respiratory Disease	Kartagener syndrome	2.73e-07			CCDC40,DNAAF1,DNAH1,DRC1,RSPH1,ZMYND10	6
Cancer,Hematological Disease,Organismal Injury and Abnormalities	Hematologic cancer of cells	0.000394		-1	ACLY,ACOT11,ACSS1,ADCY3,ADORA1,ALPK2,AOC3,AQP8,ATP10A,C10orf90,CD1D,CEBPA,CNTN5,COL18A1,COL23A1,COL7A1,DUSP4,EYA2,FABP4,FASN,GADD45A,GADD45G,GRK3,HLA-A,IGKC,IL15,ITPR2,KLHDC7A,LTBP2,LZTS1,mir-145,MLXIPL,MYH11,NNMT,NTRK2,NTRK3,PC,PDE3B,PDE5A,PIM1,PNPLA3,PPARG,PRUNE2,PTPRZ1,PYGL,SERP1,SFXN1,SH2B2,SLC41A3,SORD,SRRM4,STIM1,TGFB1I1,TMEM144,UCP1,VWA7	56			Cancer,Organismal Injury and Abnormalities,Respiratory Disease	Laryngeal squamous cell carcinoma	0.00108			ALB,ALDOB,CFAP58,CFAP65,CNTN5,CTH,CYP26B1,DMXL2,DRC7,KLK3,LRRC36,MYOM2,MYOM3,PRKCQ,RASGEF1A,THSD7A,TNIK,ZFP14	18
Amino Acid Metabolism,Molecular Transport,Small Molecule Biochemistry	Transport of amino acids	0.000394	Decreased	-2.029	IL15,NTRK2,S100B,SFXN1,SLC1A3,SLC1A5,SLC36A2,SLC6A9	8			Developmental Disorder,Hereditary Disorder,Metabolic Disease,Neurological Disease,Ophthalmic Disease,Organismal Injury and Abnormalities,Skeletal and Muscular Disorders	Leber optic atrophy	0.0101			MT-ND3,MT-ND4L	2
Cardiovascular Disease,Organismal Injury and Abnormalities,Skeletal and Muscular Disorders	Ischemic cardiomyopathy	0.000394			ADORA1,CACNA1S,PDE3B,PDE5A,PPP1R1A,TLE3	6			Dermatological Diseases and Conditions,Immunological Disease,Inflammatory Disease,Organismal Injury and Abnormalities	Lichen planus	0.000724			CALML3,COX6A1,HBB,HLA-A,HLA-E,SLURP1	6
Cardiovascular System Development and Function	Morphology of vessel component	0.000394			AOC3,ELN,LOX,mir-145,PPARG,PTGIS	6			Organismal Injury and Abnormalities	Lithiasis	0.00804			ABCB4,ALB,CACNA1S,Muc1,SLC12A3	5
Lipid Metabolism,Molecular Transport,Small Molecule Biochemistry	Concentration of arachidonic acid	0.000408		-1	ADORA1,HSD17B12,KNG1,UCP1	4			Cancer,Gastrointestinal Disease,Hepatic System Disease,Organismal Injury and Abnormalities	Liver cancer	0.00213		-0.961	ABCB4,ACSL6,ADAM28,ADAMDEC1,ADAMTS3,ALB,ALDOB,ATP6V1C2,BDH1,BSPRY,C11orf16,C5AR2,CACNA1S,CCDC40,CCN1,CDH4,CFAP52,CFAP54,CFAP57,CFAP65,CLIP1,CNTN5,CST6,CYFIP2,DDC,DMKN,DMXL2,DNAH1,DNAH10,DRC1,DRC7,DSG3,DYNLT4,ELN,FAM47E,FAM83E,FGF6,FHDC1,FMN1,FNIP2,FSTL4,GALE,GDF2,GRHL2,H19,HABP2,HBA1/HBA2,HBB,HHIP,HS3ST4,HS3ST5,IGF2,IQUB,IVNS1ABP,KCNC3,KLK11,KRT8,LGALS3,LRRC34,LRRC71,LTA,MCM10,MYH7,MYOT,NR4A1,NRX…	94
Hematological Disease,Respiratory Disease	High altitude hypoxia	0.000408			ADORA1,CA13,PDE3B,PDE5A	4			Cancer,Gastrointestinal Disease,Hepatic System Disease,Organismal Injury and Abnormalities	Liver carcinoma	0.00169		-0.351	ABCB4,ACSL6,ADAM28,ADAMDEC1,ADAMTS3,ALB,ALDOB,ATP6V1C2,BDH1,BSPRY,C11orf16,C5AR2,CACNA1S,CCDC40,CCN1,CDH4,CFAP52,CFAP54,CFAP57,CFAP65,CLIP1,CNTN5,CST6,CYFIP2,DDC,DMKN,DMXL2,DNAH1,DNAH10,DRC1,DRC7,DSG3,DYNLT4,ELN,FAM47E,FAM83E,FGF6,FHDC1,FMN1,FNIP2,FSTL4,GALE,GDF2,GRHL2,H19,HABP2,HBA1/HBA2,HBB,HHIP,HS3ST4,HS3ST5,IGF2,IQUB,IVNS1ABP,KCNC3,KLK11,KRT8,LGALS3,LRRC34,LRRC71,LTA,MCM10,MYH7,MYOT,NR4A1,NRX…	92
Amino Acid Metabolism,Drug Metabolism,Endocrine System Development and Function,Molecular Transport,Small Molecule Biochemistry	Concentration of levothyroxine	0.000424		0.254	AGPAT2,DIO2,GPD2,TSHR,UCP1	5			Gastrointestinal Disease,Hepatic System Disease,Organismal Injury and Abnormalities	Liver Damage	0.00175		0.393	ABCB4,ALB,ALDH3A1,HLA-A,KRT8,LTA,PRKN,SERPINA1,SERPINE1	9
Behavior,Nervous System Development and Function	Memory	0.00044		-0.383	ADCY3,CEBPA,DUSP4,GADD45G,HSD11B1,ITGA8,LARGE1,LZTS1,NTRK2,NTRK3,Orm1 (includes others),PDE5A,S100B	13			Gastrointestinal Disease,Hepatic System Disease,Organismal Injury and Abnormalities	Liver lesion	7.93e-05		-0.508	ABCB4,ACOT11,ACSL6,ACTA1,ADAM28,ADAMDEC1,ADAMTS3,ALB,ALDOB,ALOX15B,ATP6V1C2,ATP7B,BDH1,BSPRY,C11orf16,C5AR2,CACNA1S,CCDC40,CCN1,CCN2,CDH4,CFAP52,CFAP54,CFAP57,CFAP65,CLEC18B,CLIP1,CNTN5,CST6,CTH,CYFIP2,DDC,DDN,DMKN,DMXL2,DNAAF1,DNAH1,DNAH10,DRC1,DRC7,DSG3,DYNLT4,ELN,FAM47E,FAM83E,FGF6,FHDC1,FMN1,FMO3,FNIP2,FSTL4,GALE,GDF2,GRHL2,H19,HABP2,HBA1/HBA2,HBB,HHIP,HLA-A,HLA-E,HPGD,HS3ST4,HS3ST5,IGF2,IQUB…	117
Cancer,Organismal Injury and Abnormalities,Respiratory Disease	Lung tumor	0.000444		-1.157	ACAT2,ACLY,ACOT11,ACTA2,ADAM12,ADH1C,ADORA1,AIFM2,ALDH1L1,ALPK2,AQP8,ARHGEF19,ASPG,ATP10A,BMPR1B,C10orf90,C20orf27,CACNA1S,CD1D,CDKL1,CEBPA,CGN,CNTN5,COL18A1,COL23A1,COL7A1,CSAD,DBI,DHTKD1,DLK1,DUSP4,ELN,ELOVL6,ENO1,FABP4,FAM220A,FASN,FLNA,GADD45A,GALE,GPD2,GPR135,GRM1,HACD2,HLA-A,HOXA3,HSPA1A/HSPA1B,IL15,ITGA8,ITPR2,KNG1,KRT79,LHX8,LOX,LTBP2,LZTS1,mir-145,MMP19,MYH11,MYL9,MYLK,NTRK2,NTRK3,NUPR1,…	93			Cancer,Gastrointestinal Disease,Hepatic System Disease,Organismal Injury and Abnormalities	Liver tumor	8.9e-05		-0.624	ABCB4,ACOT11,ACSL6,ACTA1,ADAM28,ADAMDEC1,ADAMTS3,ALB,ALDOB,ALOX15B,ATP6V1C2,ATP7B,BDH1,BSPRY,C11orf16,C5AR2,CACNA1S,CCDC40,CCN1,CDH4,CFAP52,CFAP54,CFAP57,CFAP65,CLEC18B,CLIP1,CNTN5,CST6,CYFIP2,DDC,DDN,DMKN,DMXL2,DNAAF1,DNAH1,DNAH10,DRC1,DRC7,DSG3,DYNLT4,ELN,FAM47E,FAM83E,FGF6,FHDC1,FMN1,FMO3,FNIP2,FSTL4,GALE,GDF2,GRHL2,H19,HABP2,HBA1/HBA2,HBB,HHIP,HLA-E,HPGD,HS3ST4,HS3ST5,IGF2,IQUB,IVNS1ABP,KCNC3…	113
Cardiovascular Disease,Organismal Injury and Abnormalities	Thoracic aortic aneurysm	0.000456			ACTA2,LOX,MYH11	3			Cancer,Organismal Injury and Abnormalities,Respiratory Disease	Lung carcinoma	0.000391			ABCA6,ACOT11,ADAMTS3,AK8,ALAS2,ALDH3A1,ASPG,ATP6V1C2,C10orf90,CACNA1S,CATSPER4,CCDC121,CCDC40,CCN2,CDH4,CDKL1,CFAP54,CFAP58,CFAP65,CLDN8,CLEC18B,CNTN5,CTH,CYP26B1,CYP2B6,DDC,DMKN,DMXL2,DNAH10,DSG3,ELN,ENO4,FANCL,FMN1,FNIP2,FSTL4,GALE,GPR137C,GRHL2,GRM1,H1-2,HLA-A,HLA-E,HMGA1,HPGD,HS3ST4,IGF2,IQUB,IVNS1ABP,KCNC1,KIF27,KLK11,KLK3,KRT8,LHX8,LRRC23,MYH7,MYOM2,NEK2,NR4A1,ODAD4,OR7E24,PNPLA7,POLQ,PRKCQ…	89
Lipid Metabolism,Nucleic Acid Metabolism,Small Molecule Biochemistry	Synthesis of acetyl-coenzyme A	0.000456			ACLY,ACSS1,FASN	3			Cardiovascular System Development and Function,Embryonic Development,Hematological System Development and Function,Lymphoid Tissue Structure and Development,Organ Development,Organismal Development,Tissue Development	Lymphangiogenesis	0.00679			ADAMTS3,GDF2,IGF2,LTA	4
Endocrine System Disorders,Gastrointestinal Disease,Inflammatory Disease,Inflammatory Response,Organismal Injury and Abnormalities,Psychological Disorders	Alcoholic pancreatitis	0.000456			ADORA1,PDE3B,PDE5A	3			Dermatological Diseases and Conditions,Inflammatory Disease,Inflammatory Response,Organismal Injury and Abnormalities	Maculopapular rash	0.000622			HLA-A,HLA-E	2
Lipid Metabolism,Molecular Transport,Small Molecule Biochemistry	Concentration of stearic acid	0.000456			ELOVL6,FABP4,UCP1	3			Hematological Disease,Infectious Diseases	Malaria caused by Plasmodium falciparum	0.00882			HBA1/HBA2,HBB	2
Cardiovascular Disease,Developmental Disorder,Organismal Injury and Abnormalities	Patent ductus arteriosus	0.000456			ACTA2,GPC3,PRDM6	3			Cancer,Organismal Injury and Abnormalities	Malignant neoplasm of aerodigestive tract	0.00844			ABCA6,ABCB4,ACOT11,ACSL6,ADAM28,ALB,ALDOB,ATP6V1C2,CACNA1H,CACNA1S,CCN2,CDHR4,CFAP58,CFAP65,CNTN5,CTH,CYFIP2,CYP26B1,DMXL2,DNAH10,DRC7,ESRP1,FAM47E,FANCL,FHDC1,GRM1,H19,HLA-A,IGF2,KIF27,KLK3,LRRC36,MYB,MYH7,MYOM2,MYOM3,NRXN2,POLQ,PPP1R36,PRKCQ,PSCA,PTTG1,RASGEF1A,SERPINE1,ST6GALNAC1,THSD7A,TNIK,ZFP14,ZMYND10	49
Endocrine System Development and Function,Organ Morphology,Organismal Development	Morphology of thyroid gland	0.000458			DIO2,HOXA3,NTRK2,SERP1,TSHR	5			Cancer,Organismal Injury and Abnormalities	Malignant neoplasm of retroperitoneum	0.00101			ABCB4,ABRA,ACOT11,ACSL6,ADAM28,ADAMTS3,ALAS2,ALB,AQP4,ARMC2,ATP7B,BASP1,BPGM,BTG2,C10orf90,C11orf87,CACNA1H,CATSPER4,CCN1,CCN2,CDH4,CNKSR1,CNTN5,CTH,CYFIP2,DNAH1,DNAH10,ENO4,ESRP1,FGF6,FHDC1,FNIP2,FXYD3,GIPR,GRAMD2A,GRM1,H1-2,HBB,HHIP,HLA-A,HS3ST5,IGF2,KCNC3,KCNMB2,KLK11,KRT14,KRT8,LGALS3,Muc1,MYB,MYH7,MYOM2,NEK2,ODAD4,PNPLA5,PNPLA7,POLQ,PRUNE2,PSCA,RELN,RHCE/RHD,SERPINE1,SLC1A2,SPARC,ST6GALNAC1,…	72
Lipid Metabolism,Small Molecule Biochemistry	Lipolysis	0.000462		-0.314	ACOT11,CIDEA,COL18A1,FABP4,FASN,GRM1,KNG1,PDE3B,PNPLA7,PPARG,TSHR	11			Cancer,Organismal Injury and Abnormalities	Malignant solid organ tumor	8.92e-05			ABCA6,ABCB4,ABRA,ACOT11,ACSL5,ACSL6,ADAM28,ADAMDEC1,AK7,AK8,ALAS2,ALB,ALDH3A1,ALDOB,ALOX15B,ANKRD1,ANKRD23,ANKRD66,AQP4,ARHGEF37,ARMC2,ATP6V1C2,ATP7B,BASP1,BPGM,C10orf90,C11orf16,C5AR2,CACNA1H,CACNA1S,CALML3,CATSPER4,CCDC40,CCDC78,CCN2,CDH4,CDHR4,CFAP161,CFAP52,CFAP54,CFAP57,CFAP58,CFAP65,CHAD,CLEC18B,CLEC6A,CLIP1,CNKSR1,CNTN5,CYFIP2,CYP2B6,DDC,DDN,DMKN,DMXL2,DNAAF1,DNAH1,DNAH10,DOC2B,DRC1,DRC7,D…	155
Skeletal and Muscular System Development and Function	Contraction of smooth muscle	0.000468		-1.953	ACTA2,CNN1,KNG1,MYH11,MYLK,NPNT	6			Cancer,Organismal Injury and Abnormalities	Malignant squamous-cell carcinoma	0.00856			ALB,HBA1/HBA2,PLET1	3
Drug Metabolism,Lipid Metabolism,Small Molecule Biochemistry	Synthesis of prostaglandin E2	0.000478		-0.723	FASN,G6PD,GPC1,IL15,KNG1,PPARG,PTGIS,STIM1	8			Cancer,Organismal Injury and Abnormalities	Melanoma	8.98e-05			ABCA6,ABCB4,ABRA,ACOT11,ACSL5,ACSL6,ADAM28,ADAMDEC1,ADAMTS3,AK7,AK8,ALAS2,ALB,ALDH3A1,ALDOB,ALOX15B,ANKRD1,ANKRD23,ANKRD66,AQP4,ARHGEF37,ARMC2,ATP6V1C2,ATP7B,BASP1,BPGM,C10orf90,C11orf16,C5AR2,CACNA1H,CACNA1S,CALML3,CATSPER4,CCDC40,CCDC78,CCN2,CDH4,CDHR4,CFAP161,CFAP52,CFAP54,CFAP57,CFAP58,CFAP65,CHAD,CLEC18B,CLEC6A,CLIP1,CNKSR1,CNTN5,CYFIP2,CYP2B6,DDC,DDN,DMKN,DMXL2,DNAAF1,DNAH1,DNAH10,DOC2B,DRC…	162
Cell-To-Cell Signaling and Interaction,Molecular Transport,Small Molecule Biochemistry	Release of acetylcholine	0.00051			ADORA1,HTR1B,KNG1,NTRK2	4			Protein Synthesis	Metabolism of cellular protein	0.00235			ALB,CCN1,H3C1,IGF2,KLK3,PENK,PRKN,SERPINA1	8
Lipid Metabolism,Molecular Transport,Small Molecule Biochemistry	Cholesterol transport	0.000516		0.824	AEBP1,FABP4,LSS,mir-145,NCEH1,PPARG,TSKU,TSPO	8			Small Molecule Biochemistry	Metabolism of monocarboxylic acid	0.0102	Decreased	-2	ATP7B,CTH,CYP2B6,PRKN	4
Cardiovascular Disease,Organismal Injury and Abnormalities	Infarction	0.000516			ACTA2,ADORA1,AOC3,CA13,CACNA1S,HLA-A,HSD11B1,Hspa1b,KNG1,NTRK2,PDE3B,PIM1,PPARG,PPP1R1A,STIM1	15			Cancer,Organismal Injury and Abnormalities	Metastasis	0.000957		-0.682	CCN1,CCN2,CLEC6A,ESRP1,GDF2,GRHL2,HLA-E,HMGA1,IGF2,IVNS1ABP,KRT14,KRT8,LGALS3,LTA,Muc1,MYB,PRUNE2,PSCA,PTTG1,RELN,RHCE/RHD,RNF144B,SCGB1A1,SERPINA1,SERPINE1,STAB2,TMPRSS2,TNIK,TRAF4,TRIM29,WNT7B	31
Dermatological Diseases and Conditions,Inflammatory Disease,Inflammatory Response,Organismal Injury and Abnormalities	Dermatitis	0.00052	Decreased	-2.219	CD1D,ENO1,FABP4,FLNA,GADD45A,GPD1,HLA-A,IGKC,IL15,KNG1,MMP19,MYL9,OPTN,PPARG,RAB34,STIM1	16			Cancer,Organismal Injury and Abnormalities	Metastasis of cells	0.00028		0.046	CCN1,CLEC6A,ESRP1,GDF2,KRT14,KRT8,LGALS3,LTA,MYB,PTTG1,RELN,SERPINA1,SERPINE1,STAB2,TRAF4,TRIM29	16
Connective Tissue Development and Function,Tissue Morphology	Mass of connective tissue	0.000542			ACACA,ADIPOR2,DGAT1,DIO2,DLK1,GPD2,MLXIPL,PPARG,TKT,UCP3	10			Cancer,Organismal Injury and Abnormalities	Metastasis of melanoma cell lines	0.00539		0.391	CCN1,CLEC6A,KRT8,LTA,STAB2	5
Skeletal and Muscular System Development and Function	Function of smooth muscle	0.000552			ADORA1,CCN3,KCNMB1,MYH11,PDE5A,TGFB1I1	6			Cancer,Organismal Injury and Abnormalities	Metastasis of tumor cell lines	0.00402		-0.211	CCN1,CLEC6A,ESRP1,KRT14,KRT8,LGALS3,LTA,MYB,PTTG1,STAB2,TRAF4,TRIM29	12
Endocrine System Development and Function,Molecular Transport,Protein Synthesis,Small Molecule Biochemistry	Quantity of renin in blood	0.000556			ADCY3,ELN,MYH11	3			Cardiovascular Disease,Hematological Disease,Organismal Injury and Abnormalities	Microcytic anemia	6.08e-05			Hamp/Hamp2,HBA1/HBA2,HBB,LGALS3,RHCE/RHD	5
Lipid Metabolism,Molecular Transport,Nucleic Acid Metabolism,Small Molecule Biochemistry	Concentration of acetyl-coenzyme A	0.000556			ACACA,ACLY,KLB	3			Cellular Assembly and Organization,Cellular Function and Maintenance	Microtubule dynamics	0.00646		0.631	ADAMTS3,BASP1,BTG2,CACNA1H,CALML3,CCN1,CCN2,Cd24a,CDH4,CFAP54,CLIP1,CYFIP2,DNAAF1,FHDC1,FMN1,GRM1,IQUB,KIF27,MYB,NEK2,NR4A1,Pou3f1,PRKCQ,PRKN,PRUNE2,RELN,SERPINE1,SOX2,SPARC,TAC1,TNIK,WNT7B	32
Cardiovascular Disease,Connective Tissue Disorders,Developmental Disorder,Hereditary Disorder,Organismal Injury and Abnormalities,Skeletal and Muscular Disorders	Loeys-Dietz syndrome	0.000556			ACTA2,MYH11,MYLK	3			Cellular Movement,Nervous System Development and Function	Migration of astrocytes	0.00163			AQP4,CCN2,PTGDS	3
Cardiovascular Disease,Cardiovascular System Development and Function,Organ Morphology,Organismal Development,Organismal Injury and Abnormalities	Abnormal morphology of tricuspid valve	0.000556			ADAM12,COL18A1,NTRK3	3			Cellular Movement	Migration of cells	0.00599		1.241	ABCB4,ALB,ALOX15B,AQP4,BTG2,C5AR2,CALML3,CCN1,CCN2,CST6,CYP26B1,DOC2B,DSG3,ELN,ESRP1,FGF6,GDF2,GRHL2,H19,HABP2,HLA-A,IGF2,IVNS1ABP,KLK3,KRT8,LGALS3,LTA,Muc1,MYB,NR4A1,Orm1 (includes others),PENK,PLET1,PRKCQ,PRKN,PTGDS,PTTG1,RELN,SCGB1A1,SCGB3A1,SERPINA1,SERPINE1,SLC1A2,SLURP1,SOX2,SPARC,STAB2,TAC1,TRAF4,TRIM29,ZMYND10	51
Behavior,Nervous System Development and Function	Contextual fear memory	0.000556			GADD45G,LARGE1,NTRK3	3			Cellular Movement	Migration of rhabdomyosarcoma cell lines	0.0101			IGF2,NR4A1	2
Behavior	Limb clasping	0.000556			HSPA1A/HSPA1B,Hspa1b,NTRK2	3			Cellular Movement	Migration of tumor cell lines	0.00608		1.535	CALML3,CCN1,CCN2,CST6,DSG3,ESRP1,GRHL2,H19,IGF2,IVNS1ABP,KRT8,LGALS3,MYB,NR4A1,PRKCQ,PRKN,PTTG1,SCGB3A1,SERPINA1,SERPINE1,SOX2,SPARC,TAC1,TRAF4,TRIM29,ZMYND10	26
Lipid Metabolism,Small Molecule Biochemistry	Elongation of fatty acid	0.000556			ELOVL6,HACD2,HSD17B12	3			Cell Cycle,Renal and Urological System Development and Function	Mitosis of kidney cell lines	0.0101			CLIP1,PTTG1	2
Cardiovascular Disease,Hematological Disease,Hereditary Disorder,Metabolic Disease,Organismal Injury and Abnormalities	Primary genetic hyperlipidemia	0.00057			ACLY,CACNA1S,GPD1,NNMT,PPARG	5			Psychological Disorders	Mood Disorders	0.00475			ALB,AQP4,BTG2,CACNA1H,CACNA1S,CNKSR1,DDC,LGALS3,LRRC23,RELN,SERPINE1,SLC1A2,TAC1,THSD7A	14
Cellular Development,Cellular Growth and Proliferation	Cell proliferation of sarcoma cell lines	0.000574		0.885	CCN3,CNN1,FASN,FLNA,G6PD,HSD11B1,PGD,PPARG,RAMP1,SOST	10			Organ Morphology	Morphology of epidermis	0.00127			CYP26B1,DSG3,IGF2,KRT14,LIPH,PRSS8,SLURP1,TAC1	8
Developmental Disorder,Hereditary Disorder,Organismal Injury and Abnormalities,Renal and Urological Disease	Familial congenital anomalies of the kidney and urinary tract	0.000577			ACTA2,AEBP1,AOC3,DHRS9,FLNA,ITGA8,KCNMB1,LOX,RAMP1,RAPGEF4,SLC1A3,TAGLN	12			Neurological Disease	Movement Disorders	0.000634		-0.28	ACOT11,ALB,ANKRD2,AQP4,ATP7B,BASP1,CACNA1H,CCN2,CYFIP2,CYP26B1,DDC,GNB3,GPD1,GRM1,IGF2,IVNS1ABP,KCNC1,KCNC3,MT-ND3,MYH7,MYOM2,NR4A1,NRXN2,PENK,Pou3f1,PRKN,RELN,SERPINA1,SERPINE1,SLC1A2,SLURP1,SOX2,TAC1	33
Organ Morphology	Abnormal morphology of gland	0.000599			AGPAT2,DGAT1,DHTKD1,HOXA3,HOXA5,HSD11B1,ITPR2,MRAP,NTRK2,PPARG,SERP1,TGFB1I1,TSHR	13			Cellular Function and Maintenance,Cellular Movement	Movement of cilia	5.69e-07			AK7,CCDC40,DNAAF1,DNAH1,KIF27,ODAD4,ZMYND10	7
Molecular Transport	Transport of carboxylic acid	0.000602	Decreased	-2.174	ACSL5,FABP4,NTRK2,PPARG,SLC1A3,SLC36A2,UCP1	7			Cellular Function and Maintenance	Movement of organelle	7.97e-05			AK7,CCDC40,DNAAF1,DNAH1,FHDC1,KIF27,ODAD4,ZMYND10	8
Cancer,Organismal Injury and Abnormalities,Renal and Urological Disease	Urinary tract cancer	0.000606			ADORA1,AEBP1,ALPK2,AOC3,C11orf87,CACNA1S,CEBPA,CIB2,COL7A1,COX6A1,DHRS9,ELN,EPS8L2,EYA2,FABP4,FHDC1,FLNA,G6PD,GPC3,HLA-A,HSPA1A/HSPA1B,IL15,ITPR2,KCNJ15,KLHDC8A,KNG1,LARGE1,LETMD1,LTBP2,mir-145,MLXIPL,MYL9,NTRK2,NTRK3,OPTN,OSR1,PDE3B,PIM1,PPARG,PPL,PRUNE2,PTPRZ1,PYGL,RAI2,RBM47,RBP4,SLC24A3,SLC41A3,SLC6A9,SMOC1,SOST,SUSD5,TMEM158,TSKU,TSPO,TSPYL5,VWA7	57			Cancer,Organismal Injury and Abnormalities	Multiple cancers	0.00117			ABCA6,ABCB4,ADAM28,ADAMDEC1,ADAMTS3,AK7,ALB,ALDH3A1,ATP6V0C,BDH1,BTG2,CACNA1H,CCDC78,CCN1,CCN2,CDH4,CDKL1,CFAP52,CFAP54,CFAP65,CLDN8,CLIP1,CYFIP2,CYP2B6,DMXL2,DNAAF1,DNAH1,ESRP1,FANCL,FGF6,FHDC1,FMO3,GDF2,GNB3,GPD1,GRHL2,GRM1,H1-2,H19,H3C1,HBA1/HBA2,HBB,HHIP,HLA-A,HLA-E,HMGA1,IGF2,KLK11,KLK3,KRT14,KRT8,LGALS3,LRRC34,LRRC36,LTA,MCM10,MYB,MYOM2,MYOM3,NEK2,NR4A1,NRXN2,POLQ,PPP1R36,PRKCQ,PRKN,PRUNE2,…	86
Cardiovascular Disease,Cardiovascular System Development and Function,Organismal Injury and Abnormalities,Tissue Morphology	Abnormal morphology of aorta	0.000611			ACTA2,ELN,FLNA,LOX,PTGIS	5			Organismal Injury and Abnormalities,Reproductive System Disease	Multiple morphological sperm flagellar abnormalities	5.77e-05			ARMC2,CFAP65,TTC21A	3
Lipid Metabolism,Small Molecule Biochemistry	Metabolism of phospholipid	0.000612		-0.762	ACSL5,AGPAT2,ASPG,CEBPA,CRLS1,DBI,FASN,GPAT4,GPD1,NCEH1,PC,PNPLA3,PNPLA7	13			Developmental Disorder,Hereditary Disorder,Neurological Disease,Organismal Injury and Abnormalities	Myhre syndrome	0.000622			CCN2,SERPINE1	2
Cardiovascular System Development and Function,Hematological System Development and Function	Mean arterial pressure	0.000628		-0.388	ADORA1,AOC3,ELN,FGFBP1,mir-145,MYH11,PPARG	7			Cell Death and Survival,Organismal Injury and Abnormalities	Necrosis of epithelial tissue	0.00158		1.149	ADAMTS3,ALDH3A1,ATP7B,CTH,DDN,DSG3,GDF2,GRHL2,GRM1,KRT8,LGALS3,Muc1,MYB,Nppb,NR4A1,PRKCQ,RNF186,SERPINA1,SERPINE1,SPARC	20
Cellular Development,Nervous System Development and Function	Differentiation of oligodendrocytes	0.000628		-1.274	ASPA,ID4,NTRK2,PPARG,PTPRZ1,TENM4,TSPAN2	7			Cancer,Organismal Injury and Abnormalities,Reproductive System Disease	Neoplasia of breast cancer cell lines	0.00299		-0.788	GRHL2,KRT14,KRT8,LGALS3,MYB,PTTG1,SOX2,TRAF4	8
Organismal Functions	Basal metabolic rate	0.000629			CIDEA,PPARG,UCP1,UCP3	4			Cancer,Organismal Injury and Abnormalities	Neoplasia of melanoma cell lines	0.00342		0	CCN1,CLEC6A,KRT8,LTA,SOX2,STAB2	6
Cancer,Organismal Injury and Abnormalities	Adenoma	0.00063			ACTA2,AEBP1,AQP8,CEBPA,CIDEA,FABP4,GADD45A,GSTA3,ID4,LZTS1,mir-145,MYLK,PPARG,PTGIS,RBP4,SORD,TSHR,UCP1	18			Cancer,Dermatological Diseases and Conditions,Organismal Injury and Abnormalities	Non-melanoma skin cancer	0.000547			ACSL6,ADAM28,C10orf90,CACNA1S,CFAP58,CNTN5,CYFIP2,CYP2B6,DNAH10,DRC1,ESRP1,FHDC1,HBB,HHIP,IQUB,LTA,MYH7,PRKN,PRUNE2,SCGB1A1,SLC12A3,SORBS1,THSD7A,TNIK,TRIM29	25
Lipid Metabolism,Small Molecule Biochemistry	Production of myristic acid	0.000632			FASN,THRSP	2			Organismal Injury and Abnormalities,Respiratory Disease	Obstruction of airway	0.00062			CACNA1H,DDC,SERPINA1,SERPINE1,SLC12A3,TRAF4	6
Cellular Development,Cellular Growth and Proliferation,Connective Tissue Development and Function,Skeletal and Muscular System Development and Function,Tissue Development	Osteoblastogenesis of stromal cell lines	0.000632			CEBPA,PPARG	2			Cancer,Endocrine System Disorders,Organismal Injury and Abnormalities,Reproductive System Disease	Ovarian cancer	0.00405			ABCA6,ADAMDEC1,AK7,ALB,ALDH3A1,BDH1,CCDC78,CCN1,CCN2,CDH4,CFAP52,CFAP65,CLDN8,CYFIP2,DMXL2,FANCL,FHDC1,FMO3,GDF2,H1-2,H19,HLA-E,HMGA1,IGF2,KLK11,KRT8,LRRC34,LRRC36,LTA,MCM10,MYOM2,POLQ,PRKCQ,PRKN,PSCA,RASGEF1A,RELN,RNF144B,SERPINA1,SERPINE1,SORBS1,STAB2,TTC21A	43
Neurological Disease,Organismal Injury and Abnormalities	Demyelination of corpus callosum	0.000632			ASPA,NAT8L	2			Energy Production	Oxidation of amine	0.0101			CYP2B6,FMO3	2
Connective Tissue Development and Function,Tissue Development	Formation of adipose tissue	0.000632			CEBPA,PPARG	2			DNA Replication, Recombination, and Repair,Energy Production,Nucleic Acid Metabolism,Small Molecule Biochemistry	Oxidation of NADH	0.00213			ALDOB,GPD1	2
Cellular Development,Cellular Growth and Proliferation,Connective Tissue Development and Function,Skeletal and Muscular System Development and Function,Tissue Development	Osteoblastogenesis of bone marrow cell lines	0.000632			CEBPA,PPARG	2			Cancer,Endocrine System Disorders,Gastrointestinal Disease,Organismal Injury and Abnormalities	Pancreatic cancer	0.00726			ABCB4,ABRA,ACOT11,ADAMTS3,AQP4,ARMC2,ATP7B,C10orf90,C11orf87,CACNA1H,CCN1,CCN2,CDH4,CNKSR1,CNTN5,CTH,CYFIP2,DNAH1,DNAH10,ENO4,ESRP1,FGF6,FHDC1,FNIP2,FXYD3,GIPR,GRAMD2A,GRM1,HHIP,HS3ST5,KCNC3,KCNMB2,KLK11,KRT14,LGALS3,Muc1,MYB,MYH7,MYOM2,ODAD4,PNPLA5,PNPLA7,POLQ,PSCA,RELN,RHCE/RHD,SLC1A2,ST6GALNAC1,STAB2,TRIM29,TSNAXIP1,WNT7B	52
Cardiovascular Disease,Developmental Disorder,Hereditary Disorder,Organismal Injury and Abnormalities	Familial patent ductus arteriosus	0.000632			ACTA2,PRDM6	2			Endocrine System Disorders,Gastrointestinal Disease,Organismal Injury and Abnormalities	Pancreatic lesion	0.0098		-1.461	ABCB4,ABRA,ACOT11,ADAMTS3,ALDH3A1,AQP4,ARMC2,ATP7B,C10orf90,C11orf87,CACNA1H,CACNA1S,CCN1,CCN2,CDH4,CNKSR1,CNTN5,CTH,CYFIP2,DNAH1,DNAH10,ENO4,ESRP1,FGF6,FHDC1,FNIP2,FXYD3,GIPR,GRAMD2A,GRM1,HABP2,HHIP,HS3ST5,KCNC3,KCNMB2,KLK11,KRT14,KRT8,LGALS3,Muc1,MYB,MYH7,MYOM2,NR4A1,ODAD4,PNPLA5,PNPLA7,POLQ,PSCA,RELN,RHCE/RHD,SLC1A2,ST6GALNAC1,STAB2,TRIM29,TSNAXIP1,WNT7B,ZMYND10	58
Small Molecule Biochemistry	Activation of hormone	0.000632			DIO2,PPARG	2			Cancer,Gastrointestinal Disease,Organismal Injury and Abnormalities	Pancreatobiliary tumor	0.00123		-1.177	ABCA6,ABCB4,ABRA,ACOT11,ADAM28,ADAMTS3,ALB,ALDH3A1,AQP4,ARMC2,ATP7B,C10orf90,C11orf87,CACNA1H,CACNA1S,CCN1,CCN2,CDH4,CNKSR1,CNTN5,CTH,CYFIP2,DMKN,DNAH1,DNAH10,ENO4,ESRP1,FGF6,FHDC1,FNIP2,FXYD3,GIPR,GRAMD2A,GRM1,HABP2,HHIP,HLA-A,HLA-E,HS3ST5,KCNC3,KCNMB2,KLK11,KRT14,KRT8,LGALS3,LRRC34,Muc1,MYB,MYH7,MYOM2,NR4A1,ODAD4,OR7E24,PNPLA5,PNPLA7,POLQ,PRUNE2,PSCA,RELN,RHCE/RHD,SLC12A3,SLC1A2,ST6GALNAC1,STAB…	70
Cellular Development,Skeletal and Muscular System Development and Function,Tissue Development	Transdifferentiation of myoblasts	0.000632			CEBPA,PPARG	2			Infectious Diseases	Parasitic Infection	0.00255		0.966	AQP4,Cd24a,Hamp/Hamp2,HBA1/HBA2,HBB,LGALS3,LTA,TAC1	8
Lipid Metabolism,Molecular Transport,Small Molecule Biochemistry	Quantity of lauric acid	0.000632			THRSP,UCP1	2			Cancer,Organismal Injury and Abnormalities	Pelvic adenocarcinoma	8.42e-07			ABCA6,ABCB4,ACSL6,ADAM28,ADAMDEC1,AK7,AK8,ALAS2,ALB,ALDOB,ALOX15B,ANKRD1,ANKRD66,ARHGEF37,ARMC2,ASPG,ATP7B,BASP1,BDH1,C10orf90,CACNA1H,CACNA1S,CCDC121,CCDC40,CCDC78,CDH4,CDHR4,CDKL1,CFAP161,CFAP52,CFAP54,CFAP57,CFAP58,CFAP65,CHAD,CLDN8,CLEC18B,CLIP1,CNTN5,CST6,CTH,CYB5R2,CYFIP2,CYP2B6,DMKN,DMXL2,DNAH1,DNAH10,DOC2B,DRC1,DSG3,ELN,EPS8L1,ESRP1,FAM47E,FAM81B,FANCL,FGF6,FHDC1,FMN1,FMO3,FNIP2,FRMPD2,GA…	137
Cell Morphology	Mineralization of bone marrow cell lines	0.000632			CEBPA,PPARG	2			Organ Morphology	Permeability of skin	0.00761			PRSS8,TAC1	2
Lipid Metabolism,Small Molecule Biochemistry	Synthesis of triolein	0.000632			DGAT1,PNPLA3	2			Nucleic Acid Metabolism,Small Molecule Biochemistry	Phosphorylation of nucleoside diphosphates	0.00361			AK7,AK8	2
Cardiovascular System Development and Function,Tissue Morphology	Permeability of vasculature	0.000643		0.524	ACTA2,ADORA1,CGN,COL18A1,GADD45A,KNG1,MYLK,NTRK2	8			Cancer,Endocrine System Disorders,Organismal Injury and Abnormalities,Reproductive System Disease	Pituitary gland adenoma	0.00816			HMGA1,IGF2,LGALS3,PTTG1,RELN,SOX2	6
Connective Tissue Disorders,Organismal Injury and Abnormalities,Skeletal and Muscular Disorders	Intervertebral disc disorder	0.000655			ADORA1,HOXA5,PDE3B,PDE5A,TRAF4	5			Cardiovascular Disease,Organismal Injury and Abnormalities,Skeletal and Muscular Disorders	Primary cardiomyopathy	0.00925			ACTA1,ANKRD1,GIPR,KLK11,MT-TG,MYH7,PTGDS	7
Cancer,Hematological Disease,Immunological Disease,Organismal Injury and Abnormalities	Tumorigenesis of lymphocytes	0.000658		-1.192	ACLY,ACSS1,ADORA1,ALPK2,AOC3,AQP8,ATP10A,C10orf90,CD1D,CEBPA,CNTN5,COL18A1,COL23A1,COL7A1,DUSP4,EYA2,FABP4,FASN,FLNA,GADD45A,GADD45G,GPD1,GRK3,HLA-A,IGKC,IL15,ITPK1,ITPR2,KLHDC7A,LZTS1,mir-145,MLXIPL,MYH11,NNMT,NTRK2,NTRK3,PC,PDE3B,PDE5A,PIM1,PNPLA3,PPARG,PRUNE2,PTPRZ1,PYGL,SERP1,SFXN1,SH2B2,SLC41A3,SMOC1,SORD,SRRM4,STIM1,TGFB1I1,TMEM144,UCP1,VWA7	57			Developmental Disorder,Hereditary Disorder,Organismal Injury and Abnormalities,Respiratory Disease	Primary ciliary dyskinesia	8.86e-08			AK7,CCDC40,DNAAF1,DNAH1,DRC1,ODAD4,RSPH1,ZMYND10	8
Cellular Development,Cellular Growth and Proliferation	Proliferation of prostate cancer cell lines	0.000659		-0.143	ACACA,ALDH1L1,AQP8,BMPR1B,ESRRB,FASN,FGFBP1,GADD45G,GPD1,LZTS1,mir-145,PIM1,PPARG,TGFB1I1	14			Cancer,Organismal Injury and Abnormalities	Primary neoplasm	0.00887			CCN1,CLEC18B,CYB5R2,ESRP1,H19,HLA-E,HMGA1,LGALS3,MYB,PRKN,RHCE/RHD,RNF144B,SERPINA1,SERPINE1,ZMYND10	15
Cancer,Organismal Injury and Abnormalities	Development of benign tumor	0.000663			ACTA2,AEBP1,AQP8,CEBPA,CIDEA,FABP4,GADD45A,GSTA3,HLA-A,ID4,LZTS1,mir-145,MYLK,NTRK2,PPARG,PTGIS,RBP4,SORD,TRAF4,TSHR,UCP1	21			Cancer,Organismal Injury and Abnormalities,Reproductive System Disease	Primary prostate cancer	0.00261			LGALS3,RHCE/RHD,RNF144B	3
Lipid Metabolism,Small Molecule Biochemistry	Storage of triacylglycerol	0.000671			CIDEA,PPARG,UCP3	3			Cancer,Organismal Injury and Abnormalities	Primary tumor	0.0096			CCN1,CLEC18B,CYB5R2,ESRP1,H19,HMGA1,LGALS3,MYB,RHCE/RHD,RNF144B,SERPINA1,SERPINE1,ZMYND10	13
Cellular Development,Cellular Growth and Proliferation,Connective Tissue Development and Function,Tissue Development	Cell proliferation of fibroblasts	0.000672		-0.961	ACTA2,AEBP1,CCN3,DUSP4,ELN,GADD45A,IL15,KNG1,LZTS1,NUPR1,PPARG,PTPRZ1,TGFB1I1,TSHR	14			Cellular Development,Cellular Growth and Proliferation,Hematological System Development and Function,Lymphoid Tissue Structure and Development	Proliferation of activated T lymphocytes	0.00818		0.106	Cd24a,CTH,IGF2,PRKCQ	4
Cancer,Gastrointestinal Disease,Hepatic System Disease,Organismal Injury and Abnormalities	Bile duct carcinoma	0.000678			ACLY,ACOT11,ADH1C,ALPK2,CNN1,COL18A1,COL23A1,DHTKD1,EPS8L2,FLNA,GPC3,GRK3,HLA-A,ITPR2,KNG1,LCTL,MYH11,NTRK2,NTRK3,PPL,PRUNE2,SH2B2,STIM1	23			Cancer,Cellular Development,Cellular Growth and Proliferation,Organismal Injury and Abnormalities,Tumor Morphology	Proliferation of cancer cells	0.000859		0.304	ADAM28,BTG2,CCN1,CNKSR1,CST6,GDF2,HPGD,IGF2,KLK3,LGALS3,LTA,MYB,NR4A1,ZMYND10	14
Endocrine System Development and Function,Small Molecule Biochemistry	Metabolism of hormone	0.000679		-0.99	DBI,DHRS9,DIO2,GREM2,GRM1,GSTA3,PDE5A,SLCO4A1,TSHR,TSPO	10			Cellular Growth and Proliferation,Tissue Development	Proliferation of epithelial cells	0.00123		-0.293	ABCB4,CCN1,ESRP1,FGF6,GDF2,HSF4,IGF2,KLK3,LTA,MYB,Nppb,NR4A1,RNF144B,SLURP1,SOX2,SPARC,TAC1,TRAF4	18
Cellular Development,Cellular Growth and Proliferation,Connective Tissue Development and Function,Tissue Development	Proliferation of adipocytes	0.000695			CEBPA,IL15,PPARG,TSHR	4			Cancer,Cellular Development,Cellular Growth and Proliferation,Organismal Injury and Abnormalities,Reproductive System Disease,Tumor Morphology	Proliferation of mammary tumor cells	0.00157		-1.131	ADAM28,CCN1,CST6,GDF2,MYB	5
Cardiovascular Disease,Hematological Disease,Metabolic Disease,Organismal Injury and Abnormalities	Hypertriglyceridemia	0.000701			AGPAT2,CACNA1S,GPD1,NNMT,PPARG	5			Cancer,Cellular Development,Cellular Growth and Proliferation,Neurological Disease,Organismal Injury and Abnormalities,Tumor Morphology	Proliferation of neuroblastoma cells	0.00544			IGF2,LGALS3	2
Cardiovascular Disease,Developmental Disorder,Organismal Injury and Abnormalities	Congenital anomaly of cardiovascular system	0.00074	Increased	2.406	ELN,FLNA,GPC3,HOXA3,LOX,MYH11,MYLK,NTRK2,NTRK3,PDE5A,PTGIS,S100B,TKT	13			Cellular Development,Cellular Growth and Proliferation,Embryonic Development,Nervous System Development and Function,Organismal Development,Tissue Development	Proliferation of neuroblasts	0.00934			ACSL6,Cd24a,HHIP,SOX2	4
Cellular Development,Connective Tissue Development and Function	Differentiation of fibroblast cell lines	0.000759		-1.364	ACACA,BMPR1B,CEBPA,DLK1,Fcor,HOXA5,HSD11B1,ID4,PPARG	9			Cancer,Cellular Development,Cellular Growth and Proliferation,Organismal Injury and Abnormalities,Tumor Morphology	Proliferation of tumor cells	0.000651		-0.097	ADAM28,BTG2,CCN1,CNKSR1,CST6,GDF2,HPGD,IGF2,KLK3,LGALS3,LTA,MYB,NR4A1,SERPINE1,SOX2,TAC1,ZMYND10	17
Cancer,Endocrine System Disorders,Organismal Injury and Abnormalities	Adrenal cortex tumor	0.000775			BMPR1B,CEBPA,CIDEA,GSTA3,MYLK,PPARG,UCP1	7			Cell Cycle	Prophase	0.00882			CYP26B1,PTTG1	2
Lipid Metabolism,Molecular Transport,Small Molecule Biochemistry	Efflux of cholesterol	0.000775		1.205	AEBP1,FABP4,LSS,mir-145,NCEH1,PPARG,TSKU	7			Cancer,Organismal Injury and Abnormalities,Reproductive System Disease	Prostatic adenocarcinoma	0.000346			ABCB4,AK7,ALDOB,ANKRD1,ARHGEF37,ASPG,BDH1,CACNA1H,CACNA1S,CCDC40,CDHR4,CDKL1,CFAP161,CFAP54,CFAP65,CHAD,CLIP1,CNTN5,CYB5R2,CYFIP2,DMKN,DMXL2,DNAH1,DRC1,ELN,FAM47E,FAM81B,FGF6,FMN1,FRMPD2,GRAMD2A,GRHL2,GRM1,HBA1/HBA2,HHIP,HLA-A,HS3ST4,HS3ST5,IVNS1ABP,KCNC3,KIF27,KRT8,LHX8,LRRC2,MCM10,MYH7,MYOM2,NHLRC4,NRXN2,PNPLA7,POLQ,PRKCQ,PRSS8,PRUNE2,RELN,RETREG1,RSPH1,SLC12A3,SLC1A2,SORBS1,SOX2,STAB2,THSD7A,T…	71
Organ Morphology,Organismal Development,Organismal Injury and Abnormalities,Renal and Urological Disease,Renal and Urological System Development and Function	Megabladder	0.000798			LMOD1,MYH11,MYLK	3			Cancer,Organismal Injury and Abnormalities,Reproductive System Disease	Prostatic carcinoma	6.64e-05			ABCB4,AK7,ALB,ALDOB,ANKRD1,ARHGEF37,ASPG,BDH1,CACNA1H,CACNA1S,CCDC40,CDHR4,CDKL1,CFAP161,CFAP54,CFAP65,CHAD,CLIP1,CNTN5,CYB5R2,CYFIP2,DMKN,DMXL2,DNAH1,DRC1,ELN,ESRP1,FAM47E,FAM81B,FANCL,FGF6,FMN1,FRMPD2,GRAMD2A,GRHL2,GRM1,HBA1/HBA2,HHIP,HLA-A,HS3ST4,HS3ST5,IVNS1ABP,KCNC3,KIF27,KLK3,KRT8,LHX8,LRRC2,MCM10,MYH7,MYOM2,NHLRC4,NRXN2,PNPLA7,POLQ,PRKCQ,PRSS8,PRUNE2,RASGEF1A,RELN,RETREG1,RSPH1,SLC12A3,SLC…	77
Molecular Transport,Nucleic Acid Metabolism,Small Molecule Biochemistry	Quantity of NADPH	0.000798			G6PD,GPD2,PGD	3			Organismal Injury and Abnormalities,Renal and Urological Disease	Proteinuria	0.000807		-0.277	ALB,CACNA1S,CCN2,Nppb,PTGDS,SCGB1A1,SERPINE1,SPARC,STAB2	9
Cellular Development,Connective Tissue Development and Function	Adipogenesis of adipoblasts	0.000798			CEBPA,PPARG,SOST	3			Cell-To-Cell Signaling and Interaction,Molecular Transport,Small Molecule Biochemistry	Quantity of acetylcholine	0.00761			GDF2,TAC1	2
Developmental Disorder,Endocrine System Disorders,Hematological Disease,Hereditary Disorder,Metabolic Disease,Organismal Injury and Abnormalities	Pseudohypoparathyroidism type 1C	0.000798			ADORA1,PDE3B,PDE5A	3			Cancer,Organismal Injury and Abnormalities,Tissue Morphology	Quantity of adenoma	0.00234			IGF2,PRKN,SCGB1A1	3
Lipid Metabolism,Small Molecule Biochemistry	Synthesis of prostaglandin	0.000806		-1.286	ACACA,FASN,G6PD,GPC1,IL15,KNG1,PPARG,PTGIS,STIM1	9			Cancer,Organismal Injury and Abnormalities,Tissue Morphology	Quantity of benign tumor	0.0016		-0.152	IGF2,PRKN,SCGB1A1,SERPINE1	4
Organismal Injury and Abnormalities	Hypertrophy	0.000833			ACTG2,ADORA1,BMPR1B,CACNA1S,DBI,ELN,FASN,HSD11B1,Hspa1b,MMP19,MYL9,PDE5A,PIM1,PPARG,PTGIS,RBP4,SOST,TSHR	18			Cellular Assembly and Organization	Quantity of focal complexes	0.00103			CCN1,CCN2	2
Cardiovascular Disease,Hematological Disease,Hereditary Disorder,Metabolic Disease,Organismal Injury and Abnormalities	Primary hypercholesterolemia	0.000842			ACLY,CACNA1S,NNMT,PPARG	4			Carbohydrate Metabolism,Molecular Transport,Small Molecule Biochemistry	Quantity of fructose-6-phosphate	0.00544			CTH,PRKN	2
Cardiovascular Disease,Hematological Disease,Metabolic Disease,Organismal Injury and Abnormalities	Hyperlipidemia	0.000851		0.655	ACAT2,ACLY,AGPAT2,CACNA1S,DLK1,GPD1,NNMT,PPARG	8			Molecular Transport	Quantity of heavy metal	0.00122		-1.264	ALAS2,ATP7B,FGF6,Hamp/Hamp2,HLA-A,RHCE/RHD	6
Cardiovascular Disease,Organismal Injury and Abnormalities	Ischemia of heart	0.000882			ADORA1,CACNA1S,NNMT,PDE3B,PDE5A,PIM1,PPARG,PPP1R1A,TLE3	9			Molecular Transport,Small Molecule Biochemistry	Quantity of heme	0.00153			ALAS2,CYP2B6	2
Cardiovascular Disease,Organismal Injury and Abnormalities	Peripheral vascular disease	0.000896		1	ACTA2,AOC3,CA13,CACNA1S,CD1D,HSPA1A/HSPA1B,Hspa1b,IL15,NNMT,NTRK2,PDE3B,PDE5A,PPARG,PYGL,S100B,STIM1,TSPO	17			Organismal Injury and Abnormalities,Tissue Morphology	Quantity of lesion	0.000261		-0.605	BTG2,CCN1,CTH,HHIP,HPGD,IGF2,IVNS1ABP,PLET1,PRKN,SCGB1A1,SERPINE1,TRIM29	12
Amino Acid Metabolism,Molecular Transport,Small Molecule Biochemistry	Transport of alpha-amino acid	0.00091		-1.997	SFXN1,SLC1A3,SLC1A5,SLC36A2,SLC6A9	5			Molecular Transport	Quantity of metal	0.0013		-1.222	ALAS2,AQP4,ATP7B,CACNA1H,CACNA1S,ELN,FGF6,GRM1,Hamp/Hamp2,HBA1/HBA2,HLA-A,IGF2,LTA,Nppb,RHCE/RHD,SLC12A3,TAC1	17
Energy Production,Molecular Transport,Nucleic Acid Metabolism,Small Molecule Biochemistry	Concentration of ATP	0.000911		-1.01	ACLY,ENO1,GPD2,mir-145,PIM1,PPARG,UCP1,UCP3	8			Carbohydrate Metabolism,Energy Production,Small Molecule Biochemistry	Quantity of pyruvic acid	0.000445			ATP7B,CTH,PRKN	3
Carbohydrate Metabolism,Small Molecule Biochemistry	Synthesis of inositol phosphate	0.000921		-0.092	ADORA1,GRK3,GRM1,KNG1,OPTN,TSHR	6			Embryonic Development,Organ Morphology,Organismal Development,Reproductive System Development and Function,Tissue Morphology	Quantity of spongiotrophoblasts	0.00153			IGF2,KRT8	2
Cancer,Gastrointestinal Disease,Organismal Injury and Abnormalities	Colon carcinoma	0.000928			ACLY,ACOT11,ADAM12,ADCY3,ADIPOR2,ADORA1,AEBP1,AGPAT2,ALDH1L1,ALPK2,AOC3,AQP8,ASPG,ATL3,ATP10A,C10orf90,C11orf54,C16orf96,C1RL,C20orf27,CGN,CIB2,CNTN5,COL18A1,COL7A1,DBI,DHTKD1,DIO2,ESRRB,FABP4,FASN,FGFBP1,FHDC1,FLNA,G6PD,GPC1,GREM2,GRM1,HACD2,HLA-A,IGSF21,ITGA8,ITIH4,ITPR2,KCTD15,KLB,KRT79,LARGE1,LCTL,LMOD1,LTBP2,mir-145,MLXIPL,MMP19,MYH11,MYL9,MYLK,NAT8L,NCEH1,NNMT,NPNT,NTRK2,NTRK3,OPTN,OSR1,PC,…	99			Cancer,Organismal Injury and Abnormalities,Tissue Morphology	Quantity of tumor	0.000439		-0.659	CCN1,HHIP,HPGD,IGF2,IVNS1ABP,PLET1,PRKN,SCGB1A1,SERPINE1,TRIM29	10
Digestive System Development and Function,Gastrointestinal Disease,Hepatic System Development and Function,Hepatic System Disease,Inflammatory Disease,Inflammatory Response,Organ Development,Organismal Injury and Abnormalities,Psychological Disorders	Acute alcoholic hepatitis	0.000941			ADORA1,PDE3B,PDE5A	3			Cell Death and Survival	Regeneration of cells	0.00985		-1.342	Bex1,IGF2,PTTG1,SERPINE1,SOX2,TNIK	6
Cell Signaling,Small Molecule Biochemistry	Synthesis of nitric oxide	0.000948		0.265	ADORA1,FASN,G6PD,Hspa1b,IL15,KNG1,mir-145,Orm1 (includes others),PTGIS,RBP4,S100B,TSPO	12			Cell-To-Cell Signaling and Interaction,Molecular Transport,Small Molecule Biochemistry	Release of neurotransmitter	0.00258		-0.633	AQP4,ATP6V0C,GRM1,NRXN2,PRKN,SERPINE1,TAC1	7
Cancer,Gastrointestinal Disease,Hepatic System Disease,Organismal Injury and Abnormalities	Bile duct adenocarcinoma	0.000978			ACLY,ADH1C,COL18A1,EPS8L2,HLA-A,KNG1,LCTL,NTRK2,NTRK3,PRUNE2,SH2B2	11			Respiratory System Development and Function	Respiratory system development	0.000572			CCDC40,CCN2,DNAAF1,ELN,GRHL2,HBB,HSF4,IGF2,ODAD4,SERPINE1,SOX2,SPARC,TRAF4,WNT7B	14
Cell Morphology,Connective Tissue Development and Function,Connective Tissue Disorders,Organismal Injury and Abnormalities,Tissue Morphology	Abnormal morphology of adipocytes	0.00101			ACOT11,AEBP1,PDE3B,PPARG	4			Digestive System Development and Function,Hepatic System Development and Function,Organ Development	Response of liver	0.0076		-0.047	ABCB4,ACOT11,ALB,CCN1,HBA1/HBA2,HLA-A,KRT8,LGALS3,LTA,PRKN,SERPINE1,SPARC	12
Developmental Disorder,Organismal Injury and Abnormalities,Renal and Urological Disease	Congenital anomalies of kidney and urinary tract	0.00102			ACTA2,AEBP1,AOC3,DHRS9,FLNA,ITGA8,KCNMB1,LOX,NPNT,RAMP1,RAPGEF4,SLC1A3,TAGLN	13			Organismal Injury and Abnormalities,Skeletal and Muscular Disorders	Scapular myopathy	0.000105			ACTA1,MYH7	2
Respiratory System Development and Function	Respiratory quotient	0.00103			ACOT11,AGPAT2,FASN,UCP1,UCP3	5			Cell-To-Cell Signaling and Interaction	Selection of cells	0.00782			LTA,NR4A1,PRKCQ,RELN	4
Cell Death and Survival,Cell Morphology	Loss of cochlea cells	0.00105			NTRK2,NTRK3	2			Organ Morphology	Size of exocrine gland	0.0055			IGF2,KRT8,TAC1	3
Cellular Assembly and Organization	Fusion of chromosome ends	0.00105			HSPA1A/HSPA1B,Hspa1b	2			Digestive System Development and Function,Organ Morphology,Organismal Development	Size of pancreas	0.00318			IGF2,KRT8,NR4A1,PTTG1	4
Cellular Response to Therapeutics,Endocrine System Development and Function	Insulin sensitivity of cells	0.00105			CEBPA,PPARG	2			Cell Morphology,Digestive System Development and Function,Organ Morphology,Organismal Development	Size of pancreatic cells	0.00234			KRT8,NR4A1,PTTG1	3
Cellular Function and Maintenance,Molecular Transport	Flux of H+	0.00105			UCP1,UCP3	2			Organ Morphology	Size of secretory structure	0.0101			IGF2,KRT8,NR4A1,PTTG1,TAC1	5
Cancer,Respiratory Disease	Hyperplasia of airway epithelial cells	0.00105			CEBPA,PPARG	2			Cancer,Dermatological Diseases and Conditions,Organismal Injury and Abnormalities	Skin cancer	0.000213			ABCA6,ABCB4,ABRA,ACOT11,ACSL5,ACSL6,ADAM28,ADAMDEC1,AK7,AK8,ALAS2,ALB,ALDH3A1,ALDOB,ALOX15B,ANKRD1,ANKRD23,ANKRD66,AQP4,ARHGEF37,ARMC2,ATP6V1C2,ATP7B,BASP1,BPGM,C10orf90,C11orf16,C5AR2,CACNA1H,CACNA1S,CALML3,CATSPER4,CCDC40,CCDC78,CCN2,CDH4,CDHR4,CFAP161,CFAP52,CFAP54,CFAP57,CFAP58,CFAP65,CHAD,CLEC18B,CLEC6A,CLIP1,CNKSR1,CNTN5,CYFIP2,CYP2B6,DDC,DDN,DMKN,DMXL2,DNAAF1,DNAH1,DNAH10,DOC2B,DRC1,DRC7,D…	152
Cell Morphology	Mineralization of stromal cell lines	0.00105			CEBPA,PPARG	2			Cancer,Dermatological Diseases and Conditions,Organismal Injury and Abnormalities	Skin carcinoma	0.000207			ACSL6,ADAM28,C10orf90,CACNA1H,CACNA1S,CFAP161,CFAP58,CLIP1,CNKSR1,CNTN5,CYFIP2,CYP2B6,DNAH10,DRC1,ESRP1,FHDC1,GBP6,GRHL2,HABP2,HBB,HHIP,HLA-A,IQUB,KRT8,MYH7,OR7E24,POLQ,PRKN,PRUNE2,RELN,SCGB1A1,SLC12A3,SORBS1,THSD7A,TNIK,TRIM29,WNT7B	37
Cellular Development,Connective Tissue Development and Function	Adipogenesis of stromal cell lines	0.00105			CEBPA,PPARG	2			Cancer,Dermatological Diseases and Conditions,Organismal Injury and Abnormalities	Skin squamous cell carcinoma	0.000993			ACSL6,ADAM28,C10orf90,CACNA1S,CFAP58,CNTN5,CYFIP2,CYP2B6,DNAH10,DRC1,ESRP1,FHDC1,HBB,HHIP,IQUB,MYH7,PRKN,PRUNE2,SCGB1A1,SLC12A3,SORBS1,THSD7A,TNIK,TRIM29	24
Cellular Development,Connective Tissue Development and Function,Tissue Development	Transdifferentiation of white adipose tissue to beige adipose tissue	0.00105			PPARG,UCP1	2			Behavior,Neurological Disease	Spasmodic movement	0.00448			KCNC1,KCNC3	2
Cellular Development,Connective Tissue Development and Function	Adipogenesis of bone marrow cell lines	0.00105			CEBPA,PPARG	2			Cancer,Organismal Injury and Abnormalities	Squamous-cell carcinoma	5.18e-05			ABCA6,ABCB4,ACOT11,ACSL6,ADAM28,ALB,ALDOB,ALOX15B,BTG2,C10orf90,CACNA1H,CACNA1S,CCDC121,CCN1,CCN2,CDH4,CDHR4,CDKL1,CFAP54,CFAP58,CFAP65,CLEC18B,CLIP1,CNKSR1,CNTN5,CTH,CYFIP2,CYP26B1,CYP2B6,DMKN,DMXL2,DNAH1,DNAH10,DRC1,DRC7,DSG3,ESRP1,FAM47E,FANCL,FGF6,FHDC1,GRAMD2A,H1-2,HBA1/HBA2,HBB,HHIP,HLA-A,HMGA1,HSF4,IGF2,IQUB,KIF27,KLK3,KRT8,LGALS3,LHX8,LRRC36,MT-ND4L,MYH7,MYOM2,MYOM3,NEK2,NR4A1,OR7E24,PENK…	90
Molecular Transport	Translocation of H+	0.00105			UCP1,UCP3	2			Cell-To-Cell Signaling and Interaction,Cellular Assembly and Organization	Stabilization of intercellular junctions	0.00208			IQUB,LGALS3,TJP3	3
Cell Death and Survival,Cell Morphology,Nervous System Development and Function,Neurological Disease,Tissue Morphology	Loss of vestibular ganglion neurons	0.00105			NTRK2,NTRK3	2			Cell-To-Cell Signaling and Interaction,Cellular Growth and Proliferation	Stimulation of myeloid cells	0.00782		-0.218	CCN1,IGF2,LGALS3,TAC1	4
Embryonic Development,Organ Development,Organ Morphology,Organismal Development,Organismal Injury and Abnormalities,Respiratory Disease,Respiratory System Development and Function,Tissue Development	Abnormal morphology of pulmonary acinus	0.00105			HOXA5,LOX	2			Carbohydrate Metabolism	Storage of glycogen	0.00761			GDF2,IGF2	2
Lipid Metabolism,Nucleic Acid Metabolism,Small Molecule Biochemistry	Conversion of acetyl-coenzyme A	0.00105			ACACA,ACLY	2			Cell-To-Cell Signaling and Interaction,Small Molecule Biochemistry	Synthesis of 5-hydroxytryptamine	0.00448			CYP2B6,DDC	2
Amino Acid Metabolism,Molecular Transport,Small Molecule Biochemistry	Transport of D-serine	0.00105			SFXN1,SLC36A2	2			Lipid Metabolism,Small Molecule Biochemistry	Synthesis of eicosanoid	0.00484		1.48	ALB,ALOX15B,CCN1,GIPR,HBB,HPGD,IGF2,PTGDS,TAC1	9
Endocrine System Disorders,Metabolic Disease,Organismal Injury and Abnormalities,Skeletal and Muscular Disorders	Insulin resistance of skeletal muscle	0.00105			DGAT1,PPARG	2			Post-Translational Modification,Protein Synthesis,Protein Trafficking	Tetramerization of protein	0.00557			AQP4,CTH,KCNC1,KCNC3	4
Cell-mediated Immune Response,Cellular Development,Cellular Function and Maintenance,Cellular Growth and Proliferation,Embryonic Development,Hematological System Development and Function,Hematopoiesis,Lymphoid Tissue Structure and Development,Organ Development,Organismal Development,Tissue Development	Development of intraepithelial T lymphocytes	0.00105			IL15,STIM1	2			Connective Tissue Disorders,Hematological Disease,Organismal Injury and Abnormalities	Thalassemia intermedia	0.000622			HBA1/HBA2,HBB	2
Connective Tissue Development and Function,Connective Tissue Disorders,Organismal Development,Organismal Injury and Abnormalities,Skeletal and Muscular Disorders,Skeletal and Muscular System Development and Function,Tissue Development	Abnormal morphology of enlarged cranium	0.00105			CCN3,COL18A1	2			Neurological Disease	Thermal hypalgesia	0.00761			RELN,SLC1A2	2
Cellular Development,Connective Tissue Development and Function,Skeletal and Muscular System Development and Function,Tissue Development	Differentiation of osteoblasts	0.00105		0.507	BMPR1B,CCN3,CEBPA,DLK1,GDF10,ID4,LOX,NPNT,PPARG,SMOC1,SOST	11			Dermatological Diseases and Conditions,Organ Morphology,Organismal Injury and Abnormalities	Thickening of skin	0.00882			DSG3,PRSS8	2
Cell-To-Cell Signaling and Interaction,Nervous System Development and Function	Long-term potentiation of cerebral cortex	0.00106		1.254	CEBPA,DUSP4,GRM1,ITGA8,LARGE1,NTRK2,RAPGEF4	7			Cardiovascular Disease,Hematological Disease,Organismal Injury and Abnormalities	Thrombosis of vein	0.00616			ALB,CCN2,HABP2,LGALS3	4
Developmental Disorder,Organismal Injury and Abnormalities	Congenital malformation of genitourinary system	0.00107			ACTA2,AEBP1,AOC3,ASPA,DHRS9,FLNA,GADD45G,GPC3,ITGA8,KCNMB1,LOX,NPNT,RAMP1,RAPGEF4,SLC1A3,TAGLN	16			Cancer,Endocrine System Disorders,Organismal Injury and Abnormalities	Thyroid gland tumor	6.11e-07			ABCA6,ABCB4,ABRA,ACOT11,ACSL5,ACSL6,ACTA1,ADAM28,ADAMTS3,AK7,AK8,ALAS2,ALDH3A1,ALDOB,ALOX15B,ANKRD1,ANKRD2,ANKRD23,ANKRD65,ANKRD66,ARHGEF37,ARMC2,ASPG,ATP6V1C2,ATP7B,BASP1,BDH1,BPGM,BSPRY,BTG2,C11orf16,C11orf87,CACNA1H,CACNA1S,CCDC121,CCDC40,CCDC78,CCN1,CCN2,CDH4,CDHR4,CDKL1,CFAP52,CFAP54,CFAP57,CFAP58,CFAP65,CHAD,CLEC18B,CLIP1,CNKSR1,CNTN5,CST6,CTH,CYB5R2,CYFIP2,CYP26B1,CYP2B6,DDC,DDN,DMKN,DMXL2…	178
Cellular Development,Cellular Growth and Proliferation	Cell proliferation of bone cancer cell lines	0.00107		1.009	CCN3,FLNA,G6PD,HSD11B1,PGD,PPARG,RAMP1,SOST	8			Molecular Transport,Small Molecule Biochemistry	Transport of amine	0.00338			ABCB4,ATP7B,DDC,TAC1	4
Connective Tissue Disorders,Inflammatory Response,Organismal Injury and Abnormalities,Tissue Development	Inflammation of white adipose tissue	0.0011			ACOT11,ADIPOR2,Fam13a	3			Molecular Transport	Transport of bicarbonate	0.00595			CYB5R2,HBA1/HBA2,HBB	3
Cardiovascular Disease	Mild hypertension	0.0011			CA13,CACNA1S,PPARG	3			Molecular Transport	Transport of heavy metal	0.00425	Decreased	-2.106	ALAS2,ATP7B,FGF6,GDF2,Hamp/Hamp2,HLA-A,RHCE/RHD	7
Tissue Morphology	Contraction of aortic tissue	0.0011			MYLK,PPARG,STIM1	3			Molecular Transport	Transport of ion	0.00156			ATP6V0C,ATP6V1C2,ATP7B,CACNA1H,CACNA1S,CATSPER4,CYB5R2,FXYD3,HBA1/HBA2,HBB,KCNC1,KCNC3,KCNMB2,MYB,PRSS8,RHCE/RHD,SLC12A3,SLC1A2	18
Organismal Functions	Core body temperature	0.0011		-0.152	ADORA1,CIDEA,GADD45G,IL15	4			Lipid Metabolism,Molecular Transport,Small Molecule Biochemistry	Transport of long chain fatty acid	0.00321			ACSL5,ACSL6,ALB	3
Connective Tissue Development and Function,Tissue Morphology	Mass of adipose tissue	0.00111			ACACA,ADIPOR2,DGAT1,DLK1,GPD2,MLXIPL,PPARG,TKT,UCP3	9			Molecular Transport	Transport of metal	0.000198		-1.712	ALAS2,ATP7B,CACNA1H,CACNA1S,CATSPER4,FGF6,GDF2,Hamp/Hamp2,HLA-A,KCNC1,KCNC3,KCNMB2,MYB,PRSS8,RHCE/RHD,SLC12A3,SLC1A2	17
Cell Morphology,Nervous System Development and Function,Neurological Disease,Tissue Morphology	Abnormal morphology of sensory neurons	0.00111			BMPR1B,CIB2,EPS8L2,NTRK2,NTRK3,SLC1A3	6			Molecular Transport	Transport of metal ion	0.00897			ATP7B,CACNA1H,CACNA1S,CATSPER4,KCNC1,KCNC3,KCNMB2,MYB,PRSS8,SLC12A3,SLC1A2	11
Organismal Development	Morphology of neck	0.00111			DIO2,HOXA3,HOXA5,NTRK2,SERP1,TSHR	6			Lipid Metabolism,Molecular Transport,Small Molecule Biochemistry	Transport of oleic acid	0.00153			ACSL5,ACSL6	2
Behavior,Nervous System Development and Function	Spatial memory	0.00115		0.128	CEBPA,DUSP4,HSD11B1,ITGA8,LZTS1,Orm1 (includes others),S100B	7			Molecular Transport	Transport of oxygen	0.00153			HBA1/HBA2,HBB	2
Nutritional Disease	Body mass index	0.00117			GPD2,HSD11B1,HTR1B,PPARG,UCP1,UCP3	6			Cancer,Organismal Injury and Abnormalities	Tumorigenesis of ovarian cancer cell lines	0.00361			CCN1,SOX2	2
Organismal Injury and Abnormalities,Renal and Urological Disease	Cystic kidney disease	0.0012			ACTA2,AEBP1,AOC3,DHRS9,GPC3,KCNMB1,LOX,PTGIS,RAMP1,RAPGEF4,SLC1A3,TAGLN	12			Cancer,Endocrine System Disorders,Gastrointestinal Disease,Organismal Injury and Abnormalities	Tumorigenesis of pancreatic ductal adenocarcinoma	0.0101			Muc1,TRIM29	2
Amino Acid Metabolism,Molecular Transport,Small Molecule Biochemistry	Uptake of alpha-amino acid	0.0012		-1.987	S100B,SLC1A3,SLC1A5,SLC6A9	4			Nutritional Disease	Undernutrition	0.00679			ALB,Hamp/Hamp2,HBA1/HBA2,HBB	4
Cell Morphology,Connective Tissue Development and Function,Tissue Morphology	Size of connective tissue cells	0.00122			CIDEA,DLK1,Fcor,GADD45A,GPAT4,MMP19,PDE3B,PPARG	8			Cancer,Organismal Injury and Abnormalities	Upper aero-digestive squamous cell carcinoma	0.0066			ABCA6,ABCB4,ACOT11,ACSL6,ADAM28,ALB,ALDOB,CCN2,CDHR4,CFAP58,CFAP65,CNTN5,CTH,CYFIP2,CYP26B1,DMXL2,DNAH10,DRC7,ESRP1,FAM47E,FANCL,FHDC1,HLA-A,IGF2,KIF27,KLK3,LRRC36,MYH7,MYOM2,MYOM3,POLQ,PPP1R36,PRKCQ,PTTG1,RASGEF1A,SERPINE1,ST6GALNAC1,THSD7A,TNIK,ZFP14	40
Organismal Injury and Abnormalities,Renal and Urological Disease	Abnormality of renal cortex	0.00123			ADORA1,COL18A1,GADD45A,GPC3,PTGIS	5			Cancer,Organismal Injury and Abnormalities	Upper aerodigestive tract carcinoma	0.00904			ABCA6,ABCB4,ACOT11,ACSL6,ADAM28,ALB,ALDOB,ATP6V1C2,CACNA1H,CACNA1S,CCN2,CDHR4,CFAP58,CFAP65,CNTN5,CTH,CYFIP2,CYP26B1,DMXL2,DNAH10,DRC7,ESRP1,FAM47E,FANCL,FHDC1,GRM1,H19,HLA-A,IGF2,KIF27,KLK3,LRRC36,MYH7,MYOM2,MYOM3,NRXN2,POLQ,PPP1R36,PRKCQ,PSCA,PTTG1,RASGEF1A,SERPINE1,ST6GALNAC1,THSD7A,TNIK,ZFP14,ZMYND10	48
Nucleic Acid Metabolism,Small Molecule Biochemistry	Metabolism of purine nucleotide	0.00124			ACLY,AMPD2,G6PD,GPD1,HSPA1A/HSPA1B,PDE5A,PGD	7			Cancer,Organismal Injury and Abnormalities,Respiratory Disease	Upper airway cancer	0.00777			ABCB4,ALB,ALDOB,CACNA1S,CFAP58,CFAP65,CNTN5,CTH,CYP26B1,DMXL2,DRC7,GRM1,KIF27,KLK3,LRRC36,MYOM2,MYOM3,PRKCQ,RASGEF1A,THSD7A,TNIK,ZFP14,ZMYND10	23
Organismal Injury and Abnormalities,Reproductive System Development and Function,Reproductive System Disease	Abnormal morphology of reproductive system	0.00126			AQP8,BMPR1B,DGAT1,DLK1,ESRRB,G6PD,GADD45G,GPC3,HSD11B1,HTR1B,IL15,Irs3,NUPR1,OSR1,PPARG,RBP4,TGFB1I1,UCP3	18			Carbohydrate Metabolism	Uptake of carbohydrate	0.000475		-1.142	ABCB4,ALB,CTH,GIPR,HMGA1,IGF2,KCNC1,NR4A1,PRKCQ,PRKN,SERPINE1,SLC1A2,TAC1	13
Developmental Disorder,Hereditary Disorder,Organismal Injury and Abnormalities,Renal and Urological Disease	Familial polycystic kidney disease	0.00126			ACTA2,AEBP1,AOC3,KCNMB1,LOX,RAMP1,RAPGEF4,TAGLN	8			Carbohydrate Metabolism,Molecular Transport,Small Molecule Biochemistry	Uptake of D-glucose	0.000366		-1.116	ALB,CTH,GIPR,HMGA1,IGF2,KCNC1,NR4A1,PRKCQ,PRKN,SERPINE1,TAC1	11
Developmental Disorder,Organismal Injury and Abnormalities	Abdominal hernia	0.00127			ADAM12,AEBP1,GPC3	3			Molecular Transport	Uptake of iodide	0.00361			KLK3,PTTG1	2
Hematological Disease,Metabolic Disease,Organismal Injury and Abnormalities,Respiratory Disease	Acute mountain sickness	0.00127			ADORA1,PDE3B,PDE5A	3			Carbohydrate Metabolism	Uptake of monosaccharide	0.000808		-0.827	ALB,CTH,GIPR,HMGA1,IGF2,KCNC1,NR4A1,PRKCQ,PRKN,SERPINE1,SLC1A2,TAC1	12
Cardiovascular System Development and Function,Organismal Development	Angiogenesis	0.00127		0.262	ADAM12,ADIPOR2,AOC3,CCN3,COL18A1,DLK1,ELN,FABP4,FLNA,G6PD,GADD45A,GPC1,GPC3,HOXA4,HOXA5,IL15,KNG1,LOX,mir-145,NTRK2,OPTC,PDE3B,PIM1,PPARG,PRDM6,PTGIS,PTPRZ1,RAMP1,STIM1,TKT	30			Organismal Injury and Abnormalities,Renal and Urological Disease	Urination disorder	0.00067		-0.419	ALB,AQP4,CACNA1S,CCN2,Nppb,PTGDS,PTTG1,SCGB1A1,SERPINE1,SLC12A3,SPARC,STAB2,TAC1	13
Free Radical Scavenging	Synthesis of reactive oxygen species	0.00128		-0.898	AOC3,COL18A1,DBI,FLNA,G6PD,ITIH4,ITPR2,KNG1,mir-145,MYLK,PIM1,PPARG,RBP4,S100B,TAGLN,TRAF4,UCP1,UCP3	18			Dermatological Diseases and Conditions,Immunological Disease,Organismal Injury and Abnormalities	Vitiligo	0.00799			DDC,HLA-A,RNF39	3
